# Supplementary material for: Gellan gum-based granular gels as suspension media for biofabrication
Source: PLoS One. 2024 Nov 27;19(11):e0312726. doi: 10.1371/journal.pone.0312726 (PMC11602023; doi:10.1371/journal.pone.0312726)
Supplement: S1 Data — (ZIP) [file pone.0312726.s003.zip]

Archive with 15 entries (15 files):
- Figure 1 data/0.1GG, 600RPM, a.csv
- Figure 1 data/0.1GG, 600RPM, b.csv
- Figure 1 data/0.1GG, 600RPM, c.csv
- Figure 1 data/0.3GG, 1000RPM, a.csv
- Figure 1 data/0.3GG, 1000RPM, b.csv
- Figure 1 data/0.3GG, 1000RPM, c.csv
- Figure 1 data/0.3GG, 600RPM, a.csv
- Figure 1 data/0.3GG, 600RPM, b.csv
- Figure 1 data/0.3GG, 600RPM, c.csv
- Figure 1 data/0.3GG, 8000RPM, a.csv
- Figure 1 data/0.3GG, 8000RPM, b.csv
- Figure 1 data/0.3GG, 8000RPM, c.csv
- Figure 1 data/0.5GG, 600RPM, a.csv
- Figure 1 data/0.5GG, 600RPM, b.csv
- Figure 1 data/0.5GG, 600RPM, c.csv
