# Supplementary material for: Gellan gum-based granular gels as suspension media for biofabrication
Source: PLoS One. 2024 Nov 27;19(11):e0312726. doi: 10.1371/journal.pone.0312726 (PMC11602023; doi:10.1371/journal.pone.0312726)
Supplement: S1 Data — (ZIP) [file pone.0312726.s003.zip › Figure 1 data/0.1GG, 600RPM, a.csv]

Point Index	Sample Description	Action Name	Time (sequence)(s)	Time (action)(s)	Temperature(°C)	Frequency(Hz)	Complex shear strain(%)	Complex shear stress(Pa)	Shear modulus (complex component)(Pa)	Shear modulus (elastic component)(Pa)	Shear modulus (viscous component)(Pa)	Shear viscosity (complex component)(Pa s)	Phase angle(°)	Normal force(N)	First normal stress difference(Pa)	Gap(mm)	Torque(N m)	Absolute position(rad)	Harmonic distortion(%)	Point Notes
1	0.1gg, 600RPM a	Oscillation amplitude table	31.35	20.00	20.01	1.000	2.28067	0.1520	6.663	6.424	1.770	1.060	15.41	0.2565		0.1440	2.546E-006	6.094	0.5072
2	0.1gg, 600RPM a	Oscillation amplitude table	51.36	40.01	19.99	1.000	2.80013	0.1893	6.761	6.491	1.891	1.076	16.25	0.2558		0.1440	3.172E-006	6.093	0.6577
3	0.1gg, 600RPM a	Oscillation amplitude table	71.37	60.02	19.97	1.000	3.59938	0.2383	6.620	6.272	2.120	1.054	18.67	0.2568		0.1440	3.992E-006	6.093	0.4641
4	0.1gg, 600RPM a	Oscillation amplitude table	91.38	80.03	19.98	1.000	4.80828	0.3002	6.244	5.719	2.507	0.9938	23.67	0.2570		0.1440	5.031E-006	6.091	0.4362
5	0.1gg, 600RPM a	Oscillation amplitude table	111.4	100.0	19.98	1.000	6.63318	0.3732	5.627	4.796	2.943	0.8955	31.53	0.2577		0.1440	6.253E-006	6.088	0.7575
6	0.1gg, 600RPM a	Oscillation amplitude table	131.4	120.1	19.98	1.000	9.27412	0.4508	4.860	3.693	3.160	0.7735	40.56	0.2579		0.1440	7.552E-006	6.084	0.9786
7	0.1gg, 600RPM a	Oscillation amplitude table	151.4	140.1	19.98	1.000	12.7988	0.5275	4.122	2.722	3.095	0.6560	48.67	0.2590		0.1440	8.839E-006	6.080	1.063
8	0.1gg, 600RPM a	Oscillation amplitude table	171.4	160.1	19.98	1.000	17.2038	0.6054	3.519	2.014	2.886	0.5601	55.09	0.2589		0.1440	1.014E-005	6.076	1.022
9	0.1gg, 600RPM a	Oscillation amplitude table																		S001
