# Supplementary material for: Gellan gum-based granular gels as suspension media for biofabrication
Source: PLoS One. 2024 Nov 27;19(11):e0312726. doi: 10.1371/journal.pone.0312726 (PMC11602023; doi:10.1371/journal.pone.0312726)
Supplement: S1 Data — (ZIP) [file pone.0312726.s003.zip › Figure 1 data/0.1GG, 600RPM, b.csv]

Point Index	Sample Description	Action Name	Time (sequence)(s)	Time (action)(s)	Temperature(°C)	Frequency(Hz)	Complex shear strain(%)	Complex shear stress(Pa)	Shear modulus (complex component)(Pa)	Shear modulus (elastic component)(Pa)	Shear modulus (viscous component)(Pa)	Shear viscosity (complex component)(Pa s)	Phase angle(°)	Normal force(N)	First normal stress difference(Pa)	Gap(mm)	Torque(N m)	Absolute position(rad)	Harmonic distortion(%)	Point Notes
1	0.1gg, 600RPM b	Oscillation amplitude table	29.08	20.00	20.00	1.000	3.00819	0.1643	5.461	5.098	1.959	0.8692	21.03	0.2493		0.1440	2.753E-006	6.094	0.5387
2	0.1gg, 600RPM b	Oscillation amplitude table	49.10	40.02	19.99	1.000	3.82447	0.1983	5.185	4.533	2.517	0.8253	29.04	0.2497		0.1440	3.323E-006	6.092	0.7407
3	0.1gg, 600RPM b	Oscillation amplitude table	69.11	60.03	19.98	1.000	4.98675	0.2387	4.786	3.860	2.829	0.7617	36.24	0.2495		0.1440	3.999E-006	6.090	0.7291
4	0.1gg, 600RPM b	Oscillation amplitude table	89.11	80.03	19.97	1.000	6.61204	0.2852	4.313	3.175	2.920	0.6865	42.60	0.2497		0.1440	4.778E-006	6.088	0.7422
5	0.1gg, 600RPM b	Oscillation amplitude table	109.1	100.1	19.97	1.000	8.76172	0.3360	3.835	2.552	2.863	0.6104	48.29	0.2500		0.1440	5.631E-006	6.086	0.7836
6	0.1gg, 600RPM b	Oscillation amplitude table	129.2	120.1	19.97	1.000	11.4567	0.3877	3.384	2.001	2.729	0.5386	53.75	0.2489		0.1440	6.497E-006	6.084	0.8839
7	0.1gg, 600RPM b	Oscillation amplitude table																		S001
