# Supplementary material for: Gellan gum-based granular gels as suspension media for biofabrication
Source: PLoS One. 2024 Nov 27;19(11):e0312726. doi: 10.1371/journal.pone.0312726 (PMC11602023; doi:10.1371/journal.pone.0312726)
Supplement: S1 Data — (ZIP) [file pone.0312726.s003.zip › Figure 1 data/0.1GG, 600RPM, c.csv]

Point Index	Sample Description	Action Name	Time (sequence)(s)	Time (action)(s)	Temperature(°C)	Frequency(Hz)	Complex shear strain(%)	Complex shear stress(Pa)	Shear modulus (complex component)(Pa)	Shear modulus (elastic component)(Pa)	Shear modulus (viscous component)(Pa)	Shear viscosity (complex component)(Pa s)	Phase angle(°)	Normal force(N)	First normal stress difference(Pa)	Gap(mm)	Torque(N m)	Absolute position(rad)	Harmonic distortion(%)	Point Notes
1	0.1gg, 600RPM c	Oscillation amplitude table	28.40	20.00	19.98	1.000	2.88170	0.1641	5.694	5.431	1.712	0.9062	17.50	0.2601		0.1440	2.749E-006	6.094	0.9022
2	0.1gg, 600RPM c	Oscillation amplitude table	48.42	40.01	19.96	1.000	3.70817	0.2035	5.489	5.062	2.123	0.8736	22.75	0.2597		0.1440	3.410E-006	6.094	0.7586
3	0.1gg, 600RPM c	Oscillation amplitude table	68.42	60.02	19.96	1.000	4.92546	0.2493	5.062	4.372	2.552	0.8057	30.28	0.2597		0.1440	4.178E-006	6.093	0.7652
4	0.1gg, 600RPM c	Oscillation amplitude table	88.44	80.03	19.96	1.000	6.53685	0.2981	4.561	3.586	2.817	0.7258	38.16	0.2603		0.1440	4.995E-006	6.092	0.9137
5	0.1gg, 600RPM c	Oscillation amplitude table	108.4	100.0	19.96	1.000	8.64939	0.3470	4.011	2.793	2.879	0.6384	45.86	0.2599		0.1440	5.813E-006	6.091	1.019
6	0.1gg, 600RPM c	Oscillation amplitude table	128.5	120.1	19.96	1.000	11.2455	0.3958	3.519	2.134	2.798	0.5601	52.67	0.2600		0.1440	6.631E-006	6.089	1.098
7	0.1gg, 600RPM c	Oscillation amplitude table																		S001
