# Supplementary material for: Gellan gum-based granular gels as suspension media for biofabrication
Source: PLoS One. 2024 Nov 27;19(11):e0312726. doi: 10.1371/journal.pone.0312726 (PMC11602023; doi:10.1371/journal.pone.0312726)
Supplement: S1 Data — (ZIP) [file pone.0312726.s003.zip › Figure 1 data/0.3GG, 1000RPM, a.csv]

Point Index	Sample Description	Action Name	Time (sequence)(s)	Time (action)(s)	Temperature(°C)	Frequency(Hz)	Complex shear strain(%)	Complex shear stress(Pa)	Shear modulus (complex component)(Pa)	Shear modulus (elastic component)(Pa)	Shear modulus (viscous component)(Pa)	Shear viscosity (complex component)(Pa s)	Phase angle(°)	Normal force(N)	First normal stress difference(Pa)	Gap(mm)	Torque(N m)	Absolute position(rad)	Harmonic distortion(%)	Point Notes
1	0.3gg, 1000RPM a	Oscillation amplitude table	40.60	20.00	19.96	1.000	0.118279	0.1028	86.94	86.27	10.77	13.84	7.12	0.2483		0.1440	1.723E-006	6.095	0.2079
2	0.3gg, 1000RPM a	Oscillation amplitude table	60.62	40.02	19.96	1.000	0.144447	0.1293	89.55	88.90	10.75	14.25	6.90	0.2491		0.1440	2.167E-006	6.095	0.3762
3	0.3gg, 1000RPM a	Oscillation amplitude table	80.64	60.04	19.96	1.000	0.177627	0.1627	91.62	90.98	10.80	14.58	6.77	0.2482		0.1440	2.727E-006	6.095	0.2732
4	0.3gg, 1000RPM a	Oscillation amplitude table	100.7	80.05	19.96	1.000	0.219403	0.2048	93.33	92.70	10.86	14.85	6.68	0.2489		0.1440	3.431E-006	6.095	0.2913
5	0.3gg, 1000RPM a	Oscillation amplitude table	120.7	100.1	19.96	1.000	0.271710	0.2577	94.84	94.21	10.96	15.09	6.64	0.2488		0.1440	4.318E-006	6.095	0.4624
6	0.3gg, 1000RPM a	Oscillation amplitude table	140.7	120.1	19.97	1.000	0.337405	0.3243	96.12	95.47	11.10	15.30	6.63	0.2491		0.1440	5.434E-006	6.095	0.6384
7	0.3gg, 1000RPM a	Oscillation amplitude table	160.7	140.1	19.97	1.000	0.419369	0.4082	97.32	96.67	11.28	15.49	6.65	0.2499		0.1440	6.839E-006	6.095	0.8617
8	0.3gg, 1000RPM a	Oscillation amplitude table	180.7	160.1	19.97	1.000	0.523218	0.5137	98.18	97.50	11.56	15.63	6.76	0.2487		0.1440	8.607E-006	6.095	1.117
9	0.3gg, 1000RPM a	Oscillation amplitude table	200.7	180.1	19.98	1.000	0.653299	0.6466	98.97	98.26	11.87	15.75	6.89	0.2497		0.1440	1.083E-005	6.095	1.427
10	0.3gg, 1000RPM a	Oscillation amplitude table	220.7	200.1	19.98	1.000	0.821365	0.8140	99.10	98.33	12.37	15.77	7.17	0.2495		0.1440	1.364E-005	6.095	1.695
11	0.3gg, 1000RPM a	Oscillation amplitude table	240.7	220.1	19.99	1.000	1.04683	1.025	97.92	97.01	13.26	15.58	7.79	0.2504		0.1440	1.717E-005	6.095	1.749
12	0.3gg, 1000RPM a	Oscillation amplitude table	260.7	240.1	19.99	1.000	1.36502	1.291	94.61	93.38	15.17	15.06	9.23	0.2511		0.1440	2.164E-005	6.095	1.638
13	0.3gg, 1000RPM a	Oscillation amplitude table	280.7	260.2	19.99	1.000	1.84236	1.628	88.38	86.35	18.86	14.07	12.32	0.2514		0.1440	2.728E-005	6.096	2.117
14	0.3gg, 1000RPM a	Oscillation amplitude table	300.8	280.2	19.99	1.000	2.67547	2.056	76.85	72.50	25.48	12.23	19.37	0.2513		0.1440	3.445E-005	6.096	3.316
15	0.3gg, 1000RPM a	Oscillation amplitude table	320.8	300.2	19.99	1.000	4.38869	2.597	59.18	48.15	34.41	9.419	35.55	0.2498		0.1440	4.352E-005	6.100	6.170
16	0.3gg, 1000RPM a	Oscillation amplitude table	340.8	320.2	20.00	1.000	9.34403	3.259	34.88	15.91	31.03	5.551	62.85	0.2529		0.1440	5.460E-005	6.107	10.75
17	0.3gg, 1000RPM a	Oscillation amplitude table	360.8	340.2	19.99	1.000	21.2143	4.069	19.18	4.479	18.65	3.053	76.50	0.2541		0.1440	6.818E-005	6.110	8.985
18	0.3gg, 1000RPM a	Oscillation amplitude table																		S001
