# Supplementary material for: Gellan gum-based granular gels as suspension media for biofabrication
Source: PLoS One. 2024 Nov 27;19(11):e0312726. doi: 10.1371/journal.pone.0312726 (PMC11602023; doi:10.1371/journal.pone.0312726)
Supplement: S1 Data — (ZIP) [file pone.0312726.s003.zip › Figure 1 data/0.3GG, 1000RPM, b.csv]

Point Index	Sample Description	Action Name	Time (sequence)(s)	Time (action)(s)	Temperature(°C)	Frequency(Hz)	Complex shear strain(%)	Complex shear stress(Pa)	Shear modulus (complex component)(Pa)	Shear modulus (elastic component)(Pa)	Shear modulus (viscous component)(Pa)	Shear viscosity (complex component)(Pa s)	Phase angle(°)	Normal force(N)	First normal stress difference(Pa)	Gap(mm)	Torque(N m)	Absolute position(rad)	Harmonic distortion(%)	Point Notes
1	0.3gg, 1000RPM b	Oscillation amplitude table	31.92	20.00	20.04	1.000	0.172040	0.1041	60.51	59.87	8.773	9.631	8.34	0.2692		0.1440	1.744E-006	6.095	0.1973
2	0.3gg, 1000RPM b	Oscillation amplitude table	51.94	40.02	20.02	1.000	0.203967	0.1308	64.11	63.50	8.813	10.20	7.90	0.2664		0.1440	2.191E-006	6.095	0.2046
3	0.3gg, 1000RPM b	Oscillation amplitude table	71.94	60.02	20.00	1.000	0.246232	0.1644	66.75	66.16	8.864	10.62	7.63	0.2662		0.1440	2.754E-006	6.095	0.2297
4	0.3gg, 1000RPM b	Oscillation amplitude table	91.95	80.03	19.99	1.000	0.300762	0.2067	68.73	68.15	8.910	10.94	7.45	0.2657		0.1440	3.464E-006	6.095	0.2941
5	0.3gg, 1000RPM b	Oscillation amplitude table	112.0	100.0	19.98	1.000	0.370265	0.2600	70.23	69.66	8.937	11.18	7.31	0.2656		0.1440	4.357E-006	6.095	0.4053
6	0.3gg, 1000RPM b	Oscillation amplitude table	132.0	120.1	19.99	1.000	0.459801	0.3272	71.17	70.60	8.982	11.33	7.25	0.2657		0.1440	5.483E-006	6.095	0.5183
7	0.3gg, 1000RPM b	Oscillation amplitude table	152.0	140.1	19.99	1.000	0.572238	0.4118	71.96	71.40	8.983	11.45	7.17	0.2657		0.1440	6.900E-006	6.095	0.6142
8	0.3gg, 1000RPM b	Oscillation amplitude table	172.0	160.1	19.99	1.000	0.716277	0.5183	72.36	71.80	9.013	11.52	7.15	0.2659		0.1440	8.685E-006	6.095	0.7231
9	0.3gg, 1000RPM b	Oscillation amplitude table	192.0	180.1	19.99	1.000	0.897709	0.6524	72.68	72.11	9.077	11.57	7.17	0.2666		0.1440	1.093E-005	6.095	0.7314
10	0.3gg, 1000RPM b	Oscillation amplitude table	212.0	200.1	19.99	1.000	1.12480	0.8212	73.01	72.42	9.247	11.62	7.28	0.2665		0.1440	1.376E-005	6.095	0.5936
11	0.3gg, 1000RPM b	Oscillation amplitude table	232.0	220.1	19.99	1.000	1.41117	1.034	73.25	72.62	9.599	11.66	7.53	0.2662		0.1440	1.732E-005	6.095	1.125
12	0.3gg, 1000RPM b	Oscillation amplitude table	252.1	240.1	19.99	1.000	1.79742	1.302	72.43	71.70	10.27	11.53	8.15	0.2675		0.1440	2.181E-005	6.095	1.318
13	0.3gg, 1000RPM b	Oscillation amplitude table	272.1	260.2	19.99	1.000	2.36047	1.641	69.52	68.42	12.32	11.06	10.21	0.2682		0.1440	2.749E-005	6.096	1.448
14	0.3gg, 1000RPM b	Oscillation amplitude table	292.1	280.2	19.99	1.000	3.27705	2.069	63.13	58.87	22.79	10.05	21.16	0.2672		0.1440	3.466E-005	6.096	4.313
15	0.3gg, 1000RPM b	Oscillation amplitude table	312.1	300.2	19.99	1.000	4.94375	2.605	52.70	41.78	32.12	8.388	37.55	0.2683		0.1440	4.365E-005	6.098	8.394
16	0.3gg, 1000RPM b	Oscillation amplitude table	332.1	320.2	19.99	1.000	8.66210	3.274	37.80	21.05	31.39	6.016	56.15	0.2702		0.1440	5.486E-005	6.099	11.01
17	0.3gg, 1000RPM b	Oscillation amplitude table	352.1	340.2	19.99	1.000	15.8305	4.110	25.96	9.844	24.03	4.132	67.72	0.2728		0.1440	6.887E-005	6.094	9.607
18	0.3gg, 1000RPM b	Oscillation amplitude table																		S001
