# Supplementary material for: Gellan gum-based granular gels as suspension media for biofabrication
Source: PLoS One. 2024 Nov 27;19(11):e0312726. doi: 10.1371/journal.pone.0312726 (PMC11602023; doi:10.1371/journal.pone.0312726)
Supplement: S1 Data — (ZIP) [file pone.0312726.s003.zip › Figure 1 data/0.3GG, 1000RPM, c.csv]

Point Index	Sample Description	Action Name	Time (sequence)(s)	Time (action)(s)	Temperature(°C)	Frequency(Hz)	Complex shear strain(%)	Complex shear stress(Pa)	Shear modulus (complex component)(Pa)	Shear modulus (elastic component)(Pa)	Shear modulus (viscous component)(Pa)	Shear viscosity (complex component)(Pa s)	Phase angle(°)	Normal force(N)	First normal stress difference(Pa)	Gap(mm)	Torque(N m)	Absolute position(rad)	Harmonic distortion(%)	Point Notes
1	0.3gg, 1000RPM c	Oscillation amplitude table	32.57	20.00	20.03	1.000	0.181449	0.1043	57.50	56.94	7.966	9.151	7.96	0.2619		0.1440	1.748E-006	6.095	0.4390
2	0.3gg, 1000RPM c	Oscillation amplitude table	52.58	40.01	20.00	1.000	0.216535	0.1311	60.53	60.00	8.012	9.633	7.61	0.2612		0.1440	2.196E-006	6.095	0.3721
3	0.3gg, 1000RPM c	Oscillation amplitude table	72.59	60.01	19.97	1.000	0.264775	0.1648	62.25	61.72	8.107	9.907	7.48	0.2607		0.1440	2.762E-006	6.095	0.3352
4	0.3gg, 1000RPM c	Oscillation amplitude table	92.61	80.04	19.97	1.000	0.321447	0.2072	64.46	63.94	8.160	10.26	7.27	0.2601		0.1440	3.472E-006	6.095	0.4205
5	0.3gg, 1000RPM c	Oscillation amplitude table	112.6	100.1	19.96	1.000	0.392788	0.2606	66.34	65.83	8.248	10.56	7.14	0.2605		0.1440	4.366E-006	6.095	0.6105
6	0.3gg, 1000RPM c	Oscillation amplitude table	132.6	120.1	19.96	1.000	0.481356	0.3277	68.09	67.57	8.368	10.84	7.06	0.2599		0.1440	5.491E-006	6.095	0.8008
7	0.3gg, 1000RPM c	Oscillation amplitude table	152.6	140.1	19.96	1.000	0.591116	0.4123	69.74	69.22	8.518	11.10	7.02	0.2599		0.1440	6.907E-006	6.095	1.094
8	0.3gg, 1000RPM c	Oscillation amplitude table	172.7	160.1	19.97	1.000	0.727781	0.5186	71.26	70.73	8.697	11.34	7.01	0.2597		0.1440	8.689E-006	6.095	1.443
9	0.3gg, 1000RPM c	Oscillation amplitude table	192.7	180.1	19.97	1.000	0.901609	0.6525	72.37	71.83	8.890	11.52	7.06	0.2580		0.1440	1.093E-005	6.095	1.711
10	0.3gg, 1000RPM c	Oscillation amplitude table	212.7	200.1	19.98	1.000	1.13026	0.8214	72.67	72.10	9.108	11.57	7.20	0.2591		0.1440	1.376E-005	6.095	1.615
11	0.3gg, 1000RPM c	Oscillation amplitude table	232.7	220.1	19.98	1.000	1.43820	1.034	71.92	71.29	9.500	11.45	7.59	0.2595		0.1440	1.733E-005	6.096	1.361
12	0.3gg, 1000RPM c	Oscillation amplitude table	252.7	240.2	19.99	1.000	1.84558	1.303	70.60	69.80	10.60	11.24	8.64	0.2598		0.1440	2.183E-005	6.096	1.217
13	0.3gg, 1000RPM c	Oscillation amplitude table	272.7	260.2	19.99	1.000	2.44245	1.642	67.24	65.45	15.38	10.70	13.22	0.2582		0.1440	2.752E-005	6.096	1.228
14	0.3gg, 1000RPM c	Oscillation amplitude table	292.8	280.2	19.99	1.000	3.39853	2.069	60.88	55.01	26.09	9.690	25.38	0.2551		0.1440	3.467E-005	6.096	5.674
15	0.3gg, 1000RPM c	Oscillation amplitude table	312.8	300.2	19.99	1.000	5.30281	2.605	49.12	36.29	33.11	7.818	42.38	0.2552		0.1440	4.365E-005	6.097	9.496
16	0.3gg, 1000RPM c	Oscillation amplitude table	332.8	320.2	19.99	1.000	10.1539	3.273	32.23	15.50	28.26	5.130	61.26	0.2601		0.1440	5.484E-005	6.099	10.80
17	0.3gg, 1000RPM c	Oscillation amplitude table																		S001
