# Supplementary material for: Gellan gum-based granular gels as suspension media for biofabrication
Source: PLoS One. 2024 Nov 27;19(11):e0312726. doi: 10.1371/journal.pone.0312726 (PMC11602023; doi:10.1371/journal.pone.0312726)
Supplement: S1 Data — (ZIP) [file pone.0312726.s003.zip › Figure 1 data/0.3GG, 600RPM, a.csv]

Point Index	Sample Description	Action Name	Time (sequence)(s)	Time (action)(s)	Temperature(°C)	Frequency(Hz)	Complex shear strain(%)	Complex shear stress(Pa)	Shear modulus (complex component)(Pa)	Shear modulus (elastic component)(Pa)	Shear modulus (viscous component)(Pa)	Shear viscosity (complex component)(Pa s)	Phase angle(°)	Normal force(N)	First normal stress difference(Pa)	Gap(mm)	Torque(N m)	Absolute position(rad)	Harmonic distortion(%)	Point Notes
1	0.3GG 600RPM a	Oscillation amplitude table	49.48	20.00	20.00	1.000	0.0591455	0.1014	171.5	170.3	20.05	27.29	6.71	0.1630		0.1440	1.699E-006	6.097	1.919
2	0.3GG 600RPM a	Oscillation amplitude table	69.50	40.02	20.00	1.000	0.0738675	0.1277	172.8	171.8	18.33	27.51	6.09	0.1633		0.1440	2.139E-006	6.097	0.4127
3	0.3GG 600RPM a	Oscillation amplitude table	89.50	60.02	20.00	1.000	0.0916746	0.1607	175.3	174.3	18.46	27.90	6.05	0.1637		0.1440	2.692E-006	6.097	0.4275
4	0.3GG 600RPM a	Oscillation amplitude table	109.5	80.03	20.00	1.000	0.114319	0.2023	176.9	176.0	18.35	28.16	5.95	0.1649		0.1440	3.389E-006	6.097	0.2957
5	0.3GG 600RPM a	Oscillation amplitude table	129.5	100.0	20.00	1.000	0.143484	0.2546	177.5	176.5	18.57	28.24	6.01	0.1643		0.1440	4.266E-006	6.097	0.1582
6	0.3GG 600RPM a	Oscillation amplitude table	149.5	120.1	20.00	1.000	0.179765	0.3205	178.3	177.3	18.67	28.38	6.01	0.1646		0.1440	5.371E-006	6.097	0.1178
7	0.3GG 600RPM a	Oscillation amplitude table	169.5	140.1	20.00	1.000	0.226091	0.4035	178.5	177.5	18.91	28.41	6.08	0.1646		0.1440	6.761E-006	6.097	0.1956
8	0.3GG 600RPM a	Oscillation amplitude table	189.6	160.1	20.00	1.000	0.285298	0.5080	178.1	177.0	19.44	28.34	6.27	0.1656		0.1440	8.512E-006	6.097	0.2445
9	0.3GG 600RPM a	Oscillation amplitude table	209.6	180.1	20.00	1.000	0.359846	0.6396	177.7	176.6	19.88	28.29	6.42	0.1666		0.1440	1.072E-005	6.097	0.2888
10	0.3GG 600RPM a	Oscillation amplitude table	229.6	200.1	20.00	1.000	0.456118	0.8053	176.5	175.3	20.71	28.10	6.74	0.1666		0.1440	1.349E-005	6.097	0.3228
11	0.3GG 600RPM a	Oscillation amplitude table	249.6	220.1	20.00	1.000	0.581947	1.014	174.2	172.8	22.01	27.73	7.26	0.1670		0.1440	1.699E-005	6.098	0.4671
12	0.3GG 600RPM a	Oscillation amplitude table	269.6	240.1	20.00	1.000	0.750381	1.277	170.2	168.4	24.22	27.08	8.18	0.1671		0.1440	2.139E-005	6.098	0.6880
13	0.3GG 600RPM a	Oscillation amplitude table	289.6	260.2	20.00	1.000	0.981896	1.608	163.8	161.3	28.38	26.07	9.98	0.1676		0.1440	2.695E-005	6.098	1.129
14	0.3GG 600RPM a	Oscillation amplitude table	309.6	280.2	20.00	1.000	1.30442	2.026	155.3	150.9	36.56	24.72	13.62	0.1678		0.1440	3.394E-005	6.098	1.467
15	0.3GG 600RPM a	Oscillation amplitude table	329.7	300.2	20.00	1.000	1.78685	2.552	142.8	133.5	50.74	22.73	20.81	0.1680		0.1440	4.276E-005	6.098	2.999
16	0.3GG 600RPM a	Oscillation amplitude table	349.7	320.2	20.00	1.000	2.66640	3.216	120.6	100.1	67.28	19.19	33.91	0.1681		0.1440	5.388E-005	6.098	6.468
17	0.3GG 600RPM a	Oscillation amplitude table	369.7	340.2	20.00	1.000	4.66265	4.050	86.87	54.22	67.87	13.83	51.38	0.1660		0.1440	6.786E-005	6.098	9.319
18	0.3GG 600RPM a	Oscillation amplitude table	389.7	360.2	20.00	1.000	9.84374	5.103	51.84	20.84	47.46	8.250	66.29	0.1654		0.1440	8.550E-005	6.101	9.827
19	0.3GG 600RPM a	Oscillation amplitude table	409.7	380.2	20.00	1.000	23.9194	6.408	26.79	5.727	26.17	4.264	77.66	0.1638		0.1440	1.074E-004	6.123	8.879
20	0.3GG 600RPM a	Oscillation amplitude table	429.7	400.2	20.00	1.000	51.0497	8.058	15.79	2.668	15.56	2.512	80.27	0.1631		0.1440	1.350E-004	6.150	6.069
21	0.3GG 600RPM a	Oscillation amplitude table	449.7	420.2	20.00	1.000	254.947	9.148	3.588	0.6858	3.522	0.5711	78.98	0.1573		0.1440	1.533E-004	6.102	2.476
