# Supplementary material for: Gellan gum-based granular gels as suspension media for biofabrication
Source: PLoS One. 2024 Nov 27;19(11):e0312726. doi: 10.1371/journal.pone.0312726 (PMC11602023; doi:10.1371/journal.pone.0312726)
Supplement: S1 Data — (ZIP) [file pone.0312726.s003.zip › Figure 1 data/0.3GG, 600RPM, b.csv]

Point Index	Sample Description	Action Name	Time (sequence)(s)	Time (action)(s)	Temperature(°C)	Frequency(Hz)	Complex shear strain(%)	Complex shear stress(Pa)	Shear modulus (complex component)(Pa)	Shear modulus (elastic component)(Pa)	Shear modulus (viscous component)(Pa)	Shear viscosity (complex component)(Pa s)	Phase angle(°)	Normal force(N)	First normal stress difference(Pa)	Gap(mm)	Torque(N m)	Absolute position(rad)	Harmonic distortion(%)	Point Notes
1	0.3GG 600RPM b	Oscillation amplitude table	32.55	20.00	20.01	1.000	0.0814656	0.1019	125.1	124.1	16.01	19.92	7.35	0.1880		0.1440	1.708E-006	6.097	0.2354
2	0.3GG 600RPM b	Oscillation amplitude table	52.56	40.01	20.00	1.000	0.0992584	0.1283	129.2	128.2	15.95	20.57	7.09	0.1866		0.1440	2.149E-006	6.097	0.1669
3	0.3GG 600RPM b	Oscillation amplitude table	72.57	60.02	20.00	1.000	0.122243	0.1614	132.0	131.1	15.96	21.02	6.94	0.1875		0.1440	2.704E-006	6.097	0.2149
4	0.3GG 600RPM b	Oscillation amplitude table	92.57	80.03	20.00	1.000	0.151208	0.2031	134.3	133.4	16.03	21.38	6.85	0.1874		0.1440	3.404E-006	6.097	0.1916
5	0.3GG 600RPM b	Oscillation amplitude table	112.6	100.0	20.00	1.000	0.187736	0.2557	136.2	135.2	16.09	21.68	6.78	0.1881		0.1440	4.284E-006	6.097	0.2528
6	0.3GG 600RPM b	Oscillation amplitude table	132.6	120.1	20.00	1.000	0.233829	0.3218	137.6	136.7	16.17	21.90	6.75	0.1885		0.1440	5.392E-006	6.097	0.3055
7	0.3GG 600RPM b	Oscillation amplitude table	152.6	140.1	20.00	1.000	0.291881	0.4051	138.8	137.8	16.32	22.09	6.75	0.1877		0.1440	6.787E-006	6.097	0.4251
8	0.3GG 600RPM b	Oscillation amplitude table	172.6	160.1	20.00	1.000	0.364955	0.5099	139.7	138.7	16.49	22.24	6.78	0.1881		0.1440	8.544E-006	6.097	0.5638
9	0.3GG 600RPM b	Oscillation amplitude table	192.6	180.1	20.00	1.000	0.458538	0.6419	140.0	139.0	16.75	22.28	6.87	0.1881		0.1440	1.076E-005	6.097	0.7390
10	0.3GG 600RPM b	Oscillation amplitude table	212.7	200.1	20.00	1.000	0.576724	0.8081	140.1	139.1	17.07	22.30	7.00	0.1893		0.1440	1.354E-005	6.097	0.9364
11	0.3GG 600RPM b	Oscillation amplitude table	232.7	220.1	20.00	1.000	0.729021	1.017	139.6	138.5	17.52	22.21	7.21	0.1896		0.1440	1.705E-005	6.097	1.170
12	0.3GG 600RPM b	Oscillation amplitude table	252.7	240.1	20.00	1.000	0.930363	1.281	137.7	136.5	18.25	21.92	7.61	0.1897		0.1440	2.147E-005	6.097	1.620
13	0.3GG 600RPM b	Oscillation amplitude table	272.7	260.2	20.00	1.000	1.20068	1.614	134.4	133.0	19.38	21.39	8.29	0.1903		0.1440	2.704E-005	6.097	1.781
14	0.3GG 600RPM b	Oscillation amplitude table	292.7	280.2	20.00	1.000	1.60126	2.033	127.0	124.9	22.68	20.21	10.29	0.1896		0.1440	3.407E-005	6.098	1.924
15	0.3GG 600RPM b	Oscillation amplitude table	312.7	300.2	19.99	1.000	2.43351	2.566	105.4	97.28	40.68	16.78	22.69	0.1906		0.1440	4.299E-005	6.098	4.815
16	0.3GG 600RPM b	Oscillation amplitude table	332.7	320.2	19.99	1.000	5.04533	3.233	64.08	37.90	51.66	10.20	53.74	0.1911		0.1440	5.417E-005	6.097	10.64
17	0.3GG 600RPM b	Oscillation amplitude table	352.7	340.2	19.99	1.000	10.2361	4.069	39.75	15.24	36.72	6.327	67.46	0.1908		0.1440	6.818E-005	6.096	9.994
18	0.3GG 600RPM b	Oscillation amplitude table	372.8	360.2	19.99	1.000	20.8402	5.099	24.46	5.381	23.87	3.894	77.29	0.1905		0.1440	8.543E-005	6.099	9.490
19	0.3GG 600RPM b	Oscillation amplitude table	392.8	380.2	19.99	1.000	35.3019	6.075	17.21	2.715	16.99	2.739	80.92	0.1891		0.1440	1.018E-004	6.107	7.555
