# Supplementary material for: Gellan gum-based granular gels as suspension media for biofabrication
Source: PLoS One. 2024 Nov 27;19(11):e0312726. doi: 10.1371/journal.pone.0312726 (PMC11602023; doi:10.1371/journal.pone.0312726)
Supplement: S1 Data — (ZIP) [file pone.0312726.s003.zip › Figure 1 data/0.3GG, 600RPM, c.csv]

Point Index	Sample Description	Action Name	Time (sequence)(s)	Time (action)(s)	Temperature(°C)	Frequency(Hz)	Complex shear strain(%)	Complex shear stress(Pa)	Shear modulus (complex component)(Pa)	Shear modulus (elastic component)(Pa)	Shear modulus (viscous component)(Pa)	Shear viscosity (complex component)(Pa s)	Phase angle(°)	Normal force(N)	First normal stress difference(Pa)	Gap(mm)	Torque(N m)	Absolute position(rad)	Harmonic distortion(%)	Point Notes
1	0.3GG 600RPM c	Oscillation amplitude table	35.78	20.00	20.06	1.000	0.0780959	0.1019	130.4	129.5	15.35	20.76	6.76	0.2223		0.1440	1.707E-006	6.094	0.1947
2	0.3GG 600RPM c	Oscillation amplitude table	55.80	40.02	20.00	1.000	0.0943710	0.1282	135.8	135.0	14.92	21.61	6.31	0.2213		0.1440	2.147E-006	6.094	0.2043
3	0.3GG 600RPM c	Oscillation amplitude table	75.82	60.04	19.97	1.000	0.116833	0.1613	138.1	137.3	14.65	21.97	6.09	0.2205		0.1440	2.702E-006	6.094	0.1420
4	0.3GG 600RPM c	Oscillation amplitude table	95.83	80.05	19.96	1.000	0.145548	0.2030	139.5	138.7	14.50	22.20	5.97	0.2203		0.1440	3.402E-006	6.093	0.1574
5	0.3GG 600RPM c	Oscillation amplitude table	115.8	100.1	19.96	1.000	0.182108	0.2556	140.3	139.6	14.40	22.33	5.89	0.2210		0.1440	4.282E-006	6.093	0.1123
6	0.3GG 600RPM c	Oscillation amplitude table	135.9	120.1	19.96	1.000	0.228749	0.3217	140.6	139.9	14.38	22.38	5.87	0.2207		0.1440	5.390E-006	6.094	0.1592
7	0.3GG 600RPM c	Oscillation amplitude table	155.9	140.1	19.96	1.000	0.288560	0.4050	140.4	139.6	14.42	22.34	5.90	0.2208		0.1440	6.786E-006	6.094	0.1799
8	0.3GG 600RPM c	Oscillation amplitude table	175.9	160.1	19.96	1.000	0.365886	0.5100	139.4	138.6	14.55	22.18	5.99	0.2199		0.1440	8.544E-006	6.094	0.2412
9	0.3GG 600RPM c	Oscillation amplitude table	195.9	180.1	19.97	1.000	0.464305	0.6421	138.3	137.5	14.55	22.01	6.04	0.2201		0.1440	1.076E-005	6.094	0.3475
10	0.3GG 600RPM c	Oscillation amplitude table	215.9	200.1	19.98	1.000	0.591803	0.8085	136.6	135.8	14.70	21.74	6.18	0.2210		0.1440	1.355E-005	6.094	0.4893
11	0.3GG 600RPM c	Oscillation amplitude table	235.9	220.1	19.98	1.000	0.757867	1.018	134.3	133.5	15.03	21.38	6.43	0.2216		0.1440	1.706E-005	6.094	0.8103
12	0.3GG 600RPM c	Oscillation amplitude table	255.9	240.1	19.98	1.000	0.975349	1.282	131.5	130.5	15.73	20.92	6.87	0.2211		0.1440	2.149E-005	6.094	1.402
13	0.3GG 600RPM c	Oscillation amplitude table	275.9	260.2	19.98	1.000	1.27232	1.615	127.0	125.8	17.19	20.21	7.78	0.2212		0.1440	2.706E-005	6.094	2.180
14	0.3GG 600RPM c	Oscillation amplitude table	296.0	280.2	19.99	1.000	1.73206	2.036	117.6	115.7	20.74	18.71	10.16	0.2213		0.1440	3.412E-005	6.094	2.658
15	0.3GG 600RPM c	Oscillation amplitude table	316.0	300.2	19.99	1.000	2.65037	2.571	97.01	90.00	36.20	15.44	21.91	0.2208		0.1440	4.308E-005	6.094	4.411
16	0.3GG 600RPM c	Oscillation amplitude table	336.0	320.2	19.99	1.000	5.55738	3.238	58.26	33.69	47.54	9.273	54.67	0.2182		0.1440	5.425E-005	6.093	13.23
17	0.3GG 600RPM c	Oscillation amplitude table	356.0	340.2	19.99	1.000	16.8109	4.024	23.93	3.697	23.65	3.809	81.11	0.2152		0.1440	6.742E-005	6.084	14.18
18	0.3GG 600RPM c	Oscillation amplitude table	376.0	360.2	20.00	1.000	34.4278	5.024	14.59	1.414	14.52	2.322	84.44	0.2148		0.1440	8.418E-005	6.069	9.550
19	0.3GG 600RPM c	Oscillation amplitude table	396.0	380.2	20.00	1.000	54.4207	5.997	11.02	1.179	10.96	1.754	83.86	0.2145		0.1440	1.005E-004	6.054	6.202
