# Supplementary material for: Gellan gum-based granular gels as suspension media for biofabrication
Source: PLoS One. 2024 Nov 27;19(11):e0312726. doi: 10.1371/journal.pone.0312726 (PMC11602023; doi:10.1371/journal.pone.0312726)
Supplement: S1 Data — (ZIP) [file pone.0312726.s003.zip › Figure 1 data/0.3GG, 8000RPM, a.csv]

Point Index	Sample Description	Action Name	Time (sequence)(s)	Time (action)(s)	Temperature(°C)	Frequency(Hz)	Complex shear strain(%)	Complex shear stress(Pa)	Shear modulus (complex component)(Pa)	Shear modulus (elastic component)(Pa)	Shear modulus (viscous component)(Pa)	Shear viscosity (complex component)(Pa s)	Phase angle(°)	Normal force(N)	First normal stress difference(Pa)	Gap(mm)	Torque(N m)	Absolute position(rad)	Harmonic distortion(%)	Point Notes
1	0.3gg, 8000RPM a	Oscillation amplitude table	40.91	20.00	20.01	1.000	0.179141	0.1043	58.21	57.74	7.427	9.265	7.33	0.2473		0.1440	1.747E-006	6.095	0.3252
2	0.3gg, 8000RPM a	Oscillation amplitude table	60.92	40.01	19.99	1.000	0.216738	0.1311	60.48	60.02	7.429	9.625	7.06	0.2461		0.1440	2.196E-006	6.095	0.3499
3	0.3gg, 8000RPM a	Oscillation amplitude table	80.93	60.02	19.98	1.000	0.264308	0.1648	62.36	61.91	7.476	9.924	6.89	0.2455		0.1440	2.761E-006	6.095	0.4501
4	0.3gg, 8000RPM a	Oscillation amplitude table	100.9	80.02	19.98	1.000	0.323712	0.2073	64.03	63.59	7.535	10.19	6.76	0.2456		0.1440	3.473E-006	6.095	0.5401
5	0.3gg, 8000RPM a	Oscillation amplitude table	121.0	100.0	19.97	1.000	0.397520	0.2607	65.58	65.14	7.615	10.44	6.67	0.2453		0.1440	4.368E-006	6.095	0.7085
6	0.3gg, 8000RPM a	Oscillation amplitude table	141.0	120.1	19.97	1.000	0.488971	0.3279	67.07	66.62	7.722	10.67	6.61	0.2444		0.1440	5.495E-006	6.095	0.9459
7	0.3gg, 8000RPM a	Oscillation amplitude table	161.0	140.1	19.97	1.000	0.602115	0.4125	68.51	68.06	7.863	10.90	6.59	0.2446		0.1440	6.912E-006	6.095	1.295
8	0.3gg, 8000RPM a	Oscillation amplitude table	181.0	160.1	19.97	1.000	0.746520	0.5191	69.53	69.06	8.079	11.07	6.67	0.2440		0.1440	8.697E-006	6.095	1.621
9	0.3gg, 8000RPM a	Oscillation amplitude table	201.0	180.1	19.98	1.000	0.927180	0.6532	70.45	69.96	8.247	11.21	6.72	0.2449		0.1440	1.094E-005	6.095	1.770
10	0.3gg, 8000RPM a	Oscillation amplitude table	221.0	200.1	19.98	1.000	1.16559	0.8222	70.54	70.03	8.445	11.23	6.88	0.2440		0.1440	1.378E-005	6.095	1.618
11	0.3gg, 8000RPM a	Oscillation amplitude table	241.0	220.1	19.98	1.000	1.48468	1.036	69.75	69.19	8.779	11.10	7.23	0.2440		0.1440	1.735E-005	6.095	1.390
12	0.3gg, 8000RPM a	Oscillation amplitude table	261.0	240.1	19.99	1.000	1.90295	1.304	68.54	67.88	9.534	10.91	8.00	0.2445		0.1440	2.185E-005	6.096	1.431
13	0.3gg, 8000RPM a	Oscillation amplitude table	281.0	260.1	19.99	1.000	2.51059	1.644	65.50	64.31	12.40	10.42	10.91	0.2448		0.1440	2.755E-005	6.096	1.326
14	0.3gg, 8000RPM a	Oscillation amplitude table	301.1	280.1	19.99	1.000	3.55498	2.075	58.36	54.24	21.54	9.288	21.65	0.2418		0.1440	3.476E-005	6.098	4.484
15	0.3gg, 8000RPM a	Oscillation amplitude table	321.1	300.2	19.99	1.000	5.63491	2.615	46.40	35.58	29.79	7.385	39.94	0.2404		0.1440	4.381E-005	6.102	9.825
16	0.3gg, 8000RPM a	Oscillation amplitude table	341.1	320.2	19.99	1.000	11.1394	3.283	29.47	14.21	25.82	4.691	61.19	0.2385		0.1440	5.501E-005	6.106	12.04
17	0.3gg, 8000RPM a	Oscillation amplitude table	361.1	340.2	19.99	1.000	22.1405	4.131	18.66	6.346	17.55	2.970	70.11	0.2391		0.1440	6.922E-005	6.104	8.209
18	0.3gg, 8000RPM a	Oscillation amplitude table																		S001
Point Index	Sample Description	Action Name	Time (sequence)(s)	Time (action)(s)	Temperature(°C)	Frequency(Hz)	Complex shear strain(%)	Complex shear stress(Pa)	Shear modulus (complex component)(Pa)	Shear modulus (elastic component)(Pa)	Shear modulus (viscous component)(Pa)	Shear viscosity (complex component)(Pa s)	Phase angle(°)	Normal force(N)	First normal stress difference(Pa)	Gap(mm)	Torque(N m)	Absolute position(rad)	Harmonic distortion(%)	Point Notes
1	0.3gg, 8000RPM b	Oscillation amplitude table	29.31	20.00	19.97	1.000	0.201182	0.1048	52.09	51.61	7.079	8.291	7.81	0.2644		0.1440	1.756E-006	6.095	0.3247
2	0.3gg, 8000RPM b	Oscillation amplitude table	49.33	40.02	19.94	1.000	0.238553	0.1316	55.16	54.72	7.006	8.780	7.30	0.2634		0.1440	2.205E-006	6.095	0.3823
3	0.3gg, 8000RPM b	Oscillation amplitude table	69.34	60.03	19.93	1.000	0.287142	0.1654	57.59	57.16	7.027	9.165	7.01	0.2641		0.1440	2.771E-006	6.095	0.5367
4	0.3gg, 8000RPM b	Oscillation amplitude table	89.36	80.04	19.93	1.000	0.349074	0.2079	59.55	59.13	7.090	9.478	6.84	0.2623		0.1440	3.483E-006	6.095	0.5964
5	0.3gg, 8000RPM b	Oscillation amplitude table	109.4	100.1	19.94	1.000	0.426564	0.2614	61.28	60.86	7.175	9.753	6.72	0.2629		0.1440	4.380E-006	6.095	0.7028
6	0.3gg, 8000RPM b	Oscillation amplitude table	129.4	120.1	19.96	1.000	0.523693	0.3288	62.78	62.36	7.263	9.992	6.64	0.2626		0.1440	5.509E-006	6.095	0.8260
7	0.3gg, 8000RPM b	Oscillation amplitude table	149.4	140.1	19.96	1.000	0.646183	0.4136	64.00	63.58	7.389	10.19	6.63	0.2608		0.1440	6.930E-006	6.095	0.9347
8	0.3gg, 8000RPM b	Oscillation amplitude table	169.4	160.1	19.97	1.000	0.801873	0.5204	64.90	64.46	7.542	10.33	6.67	0.2604		0.1440	8.719E-006	6.095	1.017
9	0.3gg, 8000RPM b	Oscillation amplitude table	189.4	180.1	19.97	1.000	1.00235	0.6550	65.34	64.88	7.768	10.40	6.83	0.2601		0.1440	1.097E-005	6.095	1.023
10	0.3gg, 8000RPM b	Oscillation amplitude table	209.4	200.1	19.97	1.000	1.26638	0.8246	65.12	64.61	8.121	10.36	7.16	0.2608		0.1440	1.382E-005	6.095	1.020
11	0.3gg, 8000RPM b	Oscillation amplitude table	229.5	220.1	19.98	1.000	1.62062	1.039	64.09	63.45	9.053	10.20	8.12	0.2620		0.1440	1.740E-005	6.096	1.048
12	0.3gg, 8000RPM b	Oscillation amplitude table	249.5	240.1	19.98	1.000	2.11120	1.309	62.00	60.96	11.33	9.868	10.53	0.2612		0.1440	2.193E-005	6.096	0.9150
13	0.3gg, 8000RPM b	Oscillation amplitude table	269.5	260.2	19.98	1.000	2.87971	1.651	57.33	54.57	17.56	9.124	17.84	0.2598		0.1440	2.766E-005	6.096	3.086
14	0.3gg, 8000RPM b	Oscillation amplitude table	289.5	280.2	19.99	1.000	4.25991	2.080	48.82	40.59	27.14	7.771	33.77	0.2577		0.1440	3.485E-005	6.095	8.182
15	0.3gg, 8000RPM b	Oscillation amplitude table	309.5	300.2	19.99	1.000	7.37744	2.611	35.39	20.54	28.82	5.633	54.52	0.2566		0.1440	4.375E-005	6.097	11.36
16	0.3gg, 8000RPM b	Oscillation amplitude table	329.5	320.2	19.99	1.000	14.0528	3.285	23.38	9.496	21.36	3.720	66.03	0.2566		0.1440	5.504E-005	6.097	9.195
17	0.3gg, 8000RPM b	Oscillation amplitude table																		S001
