# Supplementary material for: Gellan gum-based granular gels as suspension media for biofabrication
Source: PLoS One. 2024 Nov 27;19(11):e0312726. doi: 10.1371/journal.pone.0312726 (PMC11602023; doi:10.1371/journal.pone.0312726)
Supplement: S1 Data — (ZIP) [file pone.0312726.s003.zip › Figure 1 data/0.3GG, 8000RPM, b.csv]

Point Index	Sample Description	Action Name	Time (sequence)(s)	Time (action)(s)	Temperature(°C)	Frequency(Hz)	Complex shear strain(%)	Complex shear stress(Pa)	Shear modulus (complex component)(Pa)	Shear modulus (elastic component)(Pa)	Shear modulus (viscous component)(Pa)	Shear viscosity (complex component)(Pa s)	Phase angle(°)	Normal force(N)	First normal stress difference(Pa)	Gap(mm)	Torque(N m)	Absolute position(rad)	Harmonic distortion(%)	Point Notes
1	0.3gg, 8000RPM b	Oscillation amplitude table	30.31	20.00	20.03	1.000	0.178100	0.1042	58.53	57.95	8.278	9.316	8.13	0.2746		0.1440	1.747E-006	6.095	0.3033
2	0.3gg, 8000RPM b	Oscillation amplitude table	50.33	40.01	20.01	1.000	0.209765	0.1309	62.40	61.85	8.268	9.932	7.61	0.2720		0.1440	2.193E-006	6.095	0.2655
3	0.3gg, 8000RPM b	Oscillation amplitude table	70.34	60.02	20.00	1.000	0.252468	0.1645	65.17	64.63	8.309	10.37	7.33	0.2705		0.1440	2.757E-006	6.095	0.1741
4	0.3gg, 8000RPM b	Oscillation amplitude table	90.36	80.05	19.99	1.000	0.307465	0.2069	67.29	66.76	8.356	10.71	7.13	0.2692		0.1440	3.466E-006	6.095	0.1576
5	0.3gg, 8000RPM b	Oscillation amplitude table	110.4	100.1	19.98	1.000	0.377118	0.2602	69.00	68.49	8.398	10.98	6.99	0.2684		0.1440	4.360E-006	6.095	0.2018
6	0.3gg, 8000RPM b	Oscillation amplitude table	130.4	120.1	19.98	1.000	0.465574	0.3274	70.32	69.81	8.440	11.19	6.89	0.2671		0.1440	5.485E-006	6.095	0.2997
7	0.3gg, 8000RPM b	Oscillation amplitude table	150.4	140.1	19.98	1.000	0.578274	0.4119	71.24	70.73	8.472	11.34	6.83	0.2672		0.1440	6.902E-006	6.095	0.4018
8	0.3gg, 8000RPM b	Oscillation amplitude table	170.4	160.1	19.99	1.000	0.721990	0.5185	71.81	71.31	8.489	11.43	6.79	0.2663		0.1440	8.687E-006	6.095	0.5121
9	0.3gg, 8000RPM b	Oscillation amplitude table	190.4	180.1	19.99	1.000	0.903789	0.6526	72.21	71.70	8.524	11.49	6.78	0.2657		0.1440	1.093E-005	6.095	0.5340
10	0.3gg, 8000RPM b	Oscillation amplitude table	210.4	200.1	19.99	1.000	1.13223	0.8214	72.55	72.04	8.606	11.55	6.81	0.2658		0.1440	1.376E-005	6.095	0.4173
11	0.3gg, 8000RPM b	Oscillation amplitude table	230.4	220.1	19.99	1.000	1.42001	1.034	72.82	72.29	8.749	11.59	6.90	0.2655		0.1440	1.732E-005	6.095	0.7481
12	0.3gg, 8000RPM b	Oscillation amplitude table	250.4	240.1	19.98	1.000	1.79277	1.302	72.62	72.06	8.937	11.56	7.07	0.2661		0.1440	2.181E-005	6.095	1.042
13	0.3gg, 8000RPM b	Oscillation amplitude table	270.4	260.1	19.98	1.000	2.28667	1.640	71.70	71.10	9.260	11.41	7.42	0.2658		0.1440	2.747E-005	6.096	1.202
14	0.3gg, 8000RPM b	Oscillation amplitude table	290.5	280.1	19.98	1.000	2.95326	2.066	69.95	69.20	10.23	11.13	8.41	0.2653		0.1440	3.461E-005	6.096	1.534
15	0.3gg, 8000RPM b	Oscillation amplitude table	310.5	300.2	19.98	1.000	4.01549	2.607	64.91	63.54	13.31	10.33	11.83	0.2656		0.1440	4.367E-005	6.097	1.956
16	0.3gg, 8000RPM b	Oscillation amplitude table	330.5	320.2	19.98	1.000	6.38330	3.291	51.56	43.45	27.76	8.205	32.58	0.2629		0.1440	5.514E-005	6.098	7.167
17	0.3gg, 8000RPM b	Oscillation amplitude table	350.5	340.2	19.98	1.000	11.6229	4.129	35.53	19.62	29.62	5.654	56.48	0.2630		0.1440	6.918E-005	6.099	11.93
18	0.3gg, 8000RPM b	Oscillation amplitude table																		S001
