# Supplementary material for: Gellan gum-based granular gels as suspension media for biofabrication
Source: PLoS One. 2024 Nov 27;19(11):e0312726. doi: 10.1371/journal.pone.0312726 (PMC11602023; doi:10.1371/journal.pone.0312726)
Supplement: S1 Data — (ZIP) [file pone.0312726.s003.zip › Figure 1 data/0.3GG, 8000RPM, c.csv]

Point Index	Sample Description	Action Name	Time (sequence)(s)	Time (action)(s)	Temperature(°C)	Frequency(Hz)	Complex shear strain(%)	Complex shear stress(Pa)	Shear modulus (complex component)(Pa)	Shear modulus (elastic component)(Pa)	Shear modulus (viscous component)(Pa)	Shear viscosity (complex component)(Pa s)	Phase angle(°)	Normal force(N)	First normal stress difference(Pa)	Gap(mm)	Torque(N m)	Absolute position(rad)	Harmonic distortion(%)	Point Notes
1	0.3gg, 8000RPM c	Oscillation amplitude table	30.37	20.00	19.97	1.000	0.190115	0.1045	54.99	54.48	7.485	8.752	7.82	0.2820		0.1440	1.752E-006	6.095	0.3200
2	0.3gg, 8000RPM c	Oscillation amplitude table	50.38	40.01	19.96	1.000	0.232727	0.1315	56.48	55.98	7.531	8.990	7.66	0.2835		0.1440	2.202E-006	6.095	0.4072
3	0.3gg, 8000RPM c	Oscillation amplitude table	70.39	60.03	19.95	1.000	0.276723	0.1651	59.66	59.18	7.557	9.496	7.28	0.2802		0.1440	2.766E-006	6.095	0.4649
4	0.3gg, 8000RPM c	Oscillation amplitude table	90.41	80.04	19.95	1.000	0.334260	0.2075	62.08	61.61	7.629	9.881	7.06	0.2785		0.1440	3.477E-006	6.095	0.6382
5	0.3gg, 8000RPM c	Oscillation amplitude table	110.4	100.1	19.96	1.000	0.407229	0.2609	64.08	63.61	7.745	10.20	6.94	0.2783		0.1440	4.372E-006	6.095	0.8062
6	0.3gg, 8000RPM c	Oscillation amplitude table	130.4	120.1	19.97	1.000	0.496801	0.3281	66.05	65.58	7.839	10.51	6.82	0.2779		0.1440	5.498E-006	6.095	1.055
7	0.3gg, 8000RPM c	Oscillation amplitude table	150.4	140.1	19.97	1.000	0.607982	0.4127	67.87	67.41	7.967	10.80	6.74	0.2779		0.1440	6.914E-006	6.095	1.341
8	0.3gg, 8000RPM c	Oscillation amplitude table	170.5	160.1	19.97	1.000	0.746653	0.5191	69.52	69.04	8.110	11.06	6.70	0.2774		0.1440	8.697E-006	6.095	1.630
9	0.3gg, 8000RPM c	Oscillation amplitude table	190.5	180.1	19.98	1.000	0.923302	0.6531	70.73	70.25	8.239	11.26	6.69	0.2775		0.1440	1.094E-005	6.095	1.723
10	0.3gg, 8000RPM c	Oscillation amplitude table	210.5	200.1	19.98	1.000	1.15385	0.8220	71.24	70.75	8.332	11.34	6.72	0.2775		0.1440	1.377E-005	6.095	1.482
11	0.3gg, 8000RPM c	Oscillation amplitude table	230.5	220.1	19.98	1.000	1.45370	1.035	71.19	70.69	8.420	11.33	6.79	0.2783		0.1440	1.734E-005	6.096	1.321
12	0.3gg, 8000RPM c	Oscillation amplitude table	250.5	240.1	19.98	1.000	1.83657	1.303	70.94	70.42	8.593	11.29	6.96	0.2771		0.1440	2.183E-005	6.096	1.400
13	0.3gg, 8000RPM c	Oscillation amplitude table	270.5	260.2	19.98	1.000	2.33520	1.641	70.26	69.68	9.005	11.18	7.36	0.2779		0.1440	2.749E-005	6.096	1.843
14	0.3gg, 8000RPM c	Oscillation amplitude table	290.5	280.2	19.98	1.000	3.08336	2.069	67.09	66.26	10.52	10.68	9.02	0.2785		0.1440	3.466E-005	6.097	1.826
15	0.3gg, 8000RPM c	Oscillation amplitude table	310.6	300.2	19.98	1.000	4.76131	2.616	54.95	50.17	22.42	8.746	24.09	0.2790		0.1440	4.384E-005	6.098	6.067
16	0.3gg, 8000RPM c	Oscillation amplitude table	330.6	320.2	19.98	1.000	7.98555	3.293	41.24	28.59	29.71	6.563	46.10	0.2802		0.1440	5.517E-005	6.100	9.977
17	0.3gg, 8000RPM c	Oscillation amplitude table	350.6	340.2	19.99	1.000	13.9959	4.132	29.52	14.15	25.91	4.699	61.36	0.2800		0.1440	6.923E-005	6.112	11.43
18	0.3gg, 8000RPM c	Oscillation amplitude table																		S001
