# Supplementary material for: Gellan gum-based granular gels as suspension media for biofabrication
Source: PLoS One. 2024 Nov 27;19(11):e0312726. doi: 10.1371/journal.pone.0312726 (PMC11602023; doi:10.1371/journal.pone.0312726)
Supplement: S1 Data — (ZIP) [file pone.0312726.s003.zip › Figure 1 data/0.5GG, 600RPM, a.csv]

Point Index	Sample Description	Action Name	Time (sequence)(s)	Time (action)(s)	Temperature(°C)	Frequency(Hz)	Complex shear strain(%)	Complex shear stress(Pa)	Shear modulus (complex component)(Pa)	Shear modulus (elastic component)(Pa)	Shear modulus (viscous component)(Pa)	Shear viscosity (complex component)(Pa s)	Phase angle(°)	Normal force(N)	First normal stress difference(Pa)	Gap(mm)	Torque(N m)	Absolute position(rad)	Harmonic distortion(%)	Point Notes
1	0.5GG 600RPM a	Oscillation amplitude table	31.55	20.00	19.97	1.000	0.0259252	0.1006	388.1	385.5	45.03	61.77	6.66	0.2501		0.1440	1.686E-006	6.099	0.2455
2	0.5GG 600RPM a	Oscillation amplitude table	51.56	40.01	19.97	1.000	0.0323333	0.1267	391.7	389.1	45.27	62.35	6.64	0.2495		0.1440	2.122E-006	6.099	0.05961
3	0.5GG 600RPM a	Oscillation amplitude table	71.57	60.02	19.97	1.000	0.0404757	0.1595	394.0	391.3	45.47	62.70	6.63	0.2501		0.1440	2.672E-006	6.099	0.1288
4	0.5GG 600RPM a	Oscillation amplitude table	91.58	80.03	19.97	1.000	0.0506222	0.2007	396.5	393.9	45.39	63.11	6.57	0.2502		0.1440	3.363E-006	6.099	0.1075
5	0.5GG 600RPM a	Oscillation amplitude table	111.6	100.0	19.98	1.000	0.0634695	0.2527	398.2	395.5	45.48	63.37	6.56	0.2496		0.1440	4.234E-006	6.099	0.1666
6	0.5GG 600RPM a	Oscillation amplitude table	131.6	120.1	19.98	1.000	0.0794574	0.3181	400.4	397.8	45.66	63.72	6.55	0.2502		0.1440	5.330E-006	6.099	0.1539
7	0.5GG 600RPM a	Oscillation amplitude table	151.6	140.1	19.98	1.000	0.0994919	0.4005	402.5	399.9	45.81	64.06	6.54	0.2496		0.1440	6.710E-006	6.099	0.2481
8	0.5GG 600RPM a	Oscillation amplitude table	171.6	160.1	19.99	1.000	0.125099	0.5042	403.0	400.4	45.91	64.14	6.54	0.2510		0.1440	8.448E-006	6.099	0.1893
9	0.5GG 600RPM a	Oscillation amplitude table	191.6	180.1	19.99	1.000	0.157284	0.6347	403.6	400.9	46.22	64.23	6.58	0.2507		0.1440	1.063E-005	6.099	0.2163
10	0.5GG 600RPM a	Oscillation amplitude table	211.6	200.1	19.99	1.000	0.198022	0.7991	403.5	400.8	46.57	64.22	6.63	0.2503		0.1440	1.339E-005	6.099	0.2626
11	0.5GG 600RPM a	Oscillation amplitude table	231.7	220.1	19.99	1.000	0.250366	1.006	401.8	399.1	46.87	63.95	6.70	0.2508		0.1440	1.686E-005	6.099	0.2305
12	0.5GG 600RPM a	Oscillation amplitude table	251.7	240.1	19.99	1.000	0.317449	1.267	399.0	396.2	47.30	63.50	6.81	0.2498		0.1440	2.122E-005	6.099	0.2384
13	0.5GG 600RPM a	Oscillation amplitude table	271.7	260.1	19.99	1.000	0.404343	1.595	394.4	391.4	47.90	62.76	6.98	0.2499		0.1440	2.672E-005	6.099	0.2715
14	0.5GG 600RPM a	Oscillation amplitude table	291.7	280.1	20.00	1.000	0.517904	2.008	387.7	384.6	48.65	61.70	7.21	0.2503		0.1440	3.364E-005	6.099	0.2989
15	0.5GG 600RPM a	Oscillation amplitude table	311.7	300.1	20.00	1.000	0.668725	2.528	378.0	374.7	50.15	60.16	7.62	0.2502		0.1440	4.236E-005	6.099	0.4669
16	0.5GG 600RPM a	Oscillation amplitude table	331.7	320.2	20.00	1.000	0.873320	3.183	364.5	360.5	53.63	58.01	8.46	0.2505		0.1440	5.333E-005	6.099	0.8864
17	0.5GG 600RPM a	Oscillation amplitude table	351.7	340.2	20.00	1.000	1.17525	4.009	341.1	335.1	63.90	54.29	10.80	0.2508		0.1440	6.717E-005	6.100	1.585
18	0.5GG 600RPM a	Oscillation amplitude table	371.7	360.2	20.00	1.000	1.84975	5.052	273.1	247.6	115.4	43.47	24.99	0.2467		0.1440	8.465E-005	6.101	4.721
19	0.5GG 600RPM a	Oscillation amplitude table	391.7	380.2	20.00	1.000	6.38186	6.355	99.59	30.70	94.74	15.85	72.04	0.2354		0.1440	1.065E-004	6.105	14.80
20	0.5GG 600RPM a	Oscillation amplitude table	411.7	400.2	20.00	1.000	20.5392	7.971	38.81	3.375	38.66	6.177	85.01	0.2309		0.1440	1.336E-004	6.102	10.61
21	0.5GG 600RPM a	Oscillation amplitude table	431.8	420.2	20.00	1.000	39.5411	10.01	25.31	1.378	25.27	4.028	86.88	0.2274		0.1440	1.677E-004	6.098	7.912
22	0.5GG 600RPM a	Oscillation amplitude table	451.8	440.2	20.00	1.000	63.6700	12.58	19.77	1.141	19.73	3.146	86.69	0.2243		0.1440	2.109E-004	6.096	6.101
23	0.5GG 600RPM a	Oscillation amplitude table	471.8	460.3	20.00	1.000	89.8559	15.00	16.69	1.173	16.65	2.656	85.97	0.2246		0.1440	2.513E-004	6.101	5.018
