# Supplementary material for: Gellan gum-based granular gels as suspension media for biofabrication
Source: PLoS One. 2024 Nov 27;19(11):e0312726. doi: 10.1371/journal.pone.0312726 (PMC11602023; doi:10.1371/journal.pone.0312726)
Supplement: S1 Data — (ZIP) [file pone.0312726.s003.zip › Figure 1 data/0.5GG, 600RPM, b.csv]

Point Index	Sample Description	Action Name	Time (sequence)(s)	Time (action)(s)	Temperature(°C)	Frequency(Hz)	Complex shear strain(%)	Complex shear stress(Pa)	Shear modulus (complex component)(Pa)	Shear modulus (elastic component)(Pa)	Shear modulus (viscous component)(Pa)	Shear viscosity (complex component)(Pa s)	Phase angle(°)	Normal force(N)	First normal stress difference(Pa)	Gap(mm)	Torque(N m)	Absolute position(rad)	Harmonic distortion(%)	Point Notes
1	0.5GG 600RPM b	Oscillation amplitude table	47.24	20.00	20.02	1.000	0.0289881	0.1007	347.4	344.4	45.21	55.28	7.48	0.2804		0.1440	1.687E-006	6.095	0.1968
2	0.5GG 600RPM b	Oscillation amplitude table	67.25	40.01	20.00	1.000	0.0356014	0.1267	356.0	353.1	45.11	56.66	7.28	0.2781		0.1440	2.124E-006	6.095	0.07158
3	0.5GG 600RPM b	Oscillation amplitude table	87.27	60.03	19.99	1.000	0.0440098	0.1595	362.5	359.7	45.02	57.69	7.13	0.2769		0.1440	2.673E-006	6.095	0.08544
4	0.5GG 600RPM b	Oscillation amplitude table	107.3	80.05	19.99	1.000	0.0546721	0.2008	367.3	364.6	44.93	58.46	7.03	0.2756		0.1440	3.365E-006	6.095	0.1465
5	0.5GG 600RPM b	Oscillation amplitude table	127.3	100.1	19.98	1.000	0.0680068	0.2528	371.7	369.0	45.05	59.17	6.96	0.2736		0.1440	4.236E-006	6.095	0.3131
6	0.5GG 600RPM b	Oscillation amplitude table	147.3	120.1	19.98	1.000	0.0846436	0.3183	376.0	373.3	45.17	59.84	6.90	0.2737		0.1440	5.332E-006	6.095	0.4181
7	0.5GG 600RPM b	Oscillation amplitude table	167.3	140.1	19.98	1.000	0.106223	0.4006	377.2	374.3	46.44	60.03	7.07	0.2727		0.1440	6.713E-006	6.095	0.4762
8	0.5GG 600RPM b	Oscillation amplitude table	187.3	160.1	19.98	1.000	0.132447	0.5044	380.8	378.1	45.61	60.61	6.88	0.2731		0.1440	8.451E-006	6.095	0.3550
9	0.5GG 600RPM b	Oscillation amplitude table	207.4	180.1	19.98	1.000	0.165676	0.6349	383.2	380.5	45.85	60.99	6.87	0.2715		0.1440	1.064E-005	6.095	0.4011
10	0.5GG 600RPM b	Oscillation amplitude table	227.4	200.1	19.98	1.000	0.207549	0.7993	385.1	382.4	46.03	61.29	6.86	0.2727		0.1440	1.339E-005	6.095	0.4386
11	0.5GG 600RPM b	Oscillation amplitude table	247.4	220.1	19.98	1.000	0.260450	1.006	386.3	383.5	46.61	61.49	6.93	0.2723		0.1440	1.686E-005	6.095	0.4962
12	0.5GG 600RPM b	Oscillation amplitude table	267.4	240.2	19.99	1.000	0.327234	1.267	387.1	384.2	47.10	61.61	6.99	0.2714		0.1440	2.123E-005	6.095	0.6154
13	0.5GG 600RPM b	Oscillation amplitude table	287.4	260.2	19.99	1.000	0.412369	1.595	386.7	383.8	47.98	61.55	7.13	0.2719		0.1440	2.672E-005	6.095	0.7487
14	0.5GG 600RPM b	Oscillation amplitude table	307.4	280.2	19.99	1.000	0.522275	2.008	384.4	381.3	49.25	61.18	7.36	0.2714		0.1440	3.364E-005	6.095	0.8824
15	0.5GG 600RPM b	Oscillation amplitude table	327.4	300.2	19.99	1.000	0.667835	2.528	378.5	375.1	50.86	60.24	7.72	0.2712		0.1440	4.236E-005	6.095	1.060
16	0.5GG 600RPM b	Oscillation amplitude table	347.5	320.2	19.99	1.000	0.860898	3.183	369.7	365.8	53.82	58.84	8.37	0.2707		0.1440	5.333E-005	6.095	1.140
17	0.5GG 600RPM b	Oscillation amplitude table	367.5	340.2	20.00	1.000	1.13261	4.008	353.9	348.7	60.14	56.32	9.78	0.2710		0.1440	6.716E-005	6.095	1.093
18	0.5GG 600RPM b	Oscillation amplitude table	387.5	360.2	20.00	1.000	1.58132	5.049	319.3	308.3	83.01	50.81	15.07	0.2678		0.1440	8.459E-005	6.096	2.313
19	0.5GG 600RPM b	Oscillation amplitude table	407.5	380.2	20.00	1.000	3.33686	6.362	190.7	124.5	144.4	30.34	49.24	0.2553		0.1440	1.066E-004	6.094	10.80
20	0.5GG 600RPM b	Oscillation amplitude table	427.5	400.3	20.00	1.000	16.5008	7.983	48.38	5.942	48.01	7.699	82.94	0.2396		0.1440	1.337E-004	6.089	11.62
21	0.5GG 600RPM b	Oscillation amplitude table																		S001
