# Supplementary material for: Gellan gum-based granular gels as suspension media for biofabrication
Source: PLoS One. 2024 Nov 27;19(11):e0312726. doi: 10.1371/journal.pone.0312726 (PMC11602023; doi:10.1371/journal.pone.0312726)
Supplement: S1 Data — (ZIP) [file pone.0312726.s003.zip › Figure 1 data/0.5GG, 600RPM, c.csv]

Point Index	Sample Description	Action Name	Time (sequence)(s)	Time (action)(s)	Temperature(°C)	Frequency(Hz)	Complex shear strain(%)	Complex shear stress(Pa)	Shear modulus (complex component)(Pa)	Shear modulus (elastic component)(Pa)	Shear modulus (viscous component)(Pa)	Shear viscosity (complex component)(Pa s)	Phase angle(°)	Normal force(N)	First normal stress difference(Pa)	Gap(mm)	Torque(N m)	Absolute position(rad)	Harmonic distortion(%)	Point Notes
1	0.5GG 600RPM c	Oscillation amplitude table	28.63	20.00	20.02	1.000	0.0259533	0.1006	387.7	384.4	50.52	61.70	7.49	0.2847		0.1440	1.686E-006	6.093	0.3969
2	0.5GG 600RPM c	Oscillation amplitude table	48.63	40.01	19.99	1.000	0.0315431	0.1266	401.5	398.4	49.54	63.90	7.09	0.2835		0.1440	2.122E-006	6.093	0.2150
3	0.5GG 600RPM c	Oscillation amplitude table	68.65	60.02	19.98	1.000	0.0387342	0.1594	411.6	408.6	49.48	65.50	6.91	0.2814		0.1440	2.671E-006	6.093	0.1078
4	0.5GG 600RPM c	Oscillation amplitude table	88.66	80.04	19.97	1.000	0.0479384	0.2007	418.6	415.7	49.43	66.62	6.78	0.2808		0.1440	3.362E-006	6.093	0.1397
5	0.5GG 600RPM c	Oscillation amplitude table	108.7	100.0	19.98	1.000	0.0595840	0.2526	424.0	421.0	49.62	67.48	6.72	0.2799		0.1440	4.233E-006	6.093	0.1371
6	0.5GG 600RPM c	Oscillation amplitude table	128.7	120.1	19.98	1.000	0.0741665	0.3180	428.8	425.9	49.60	68.24	6.64	0.2788		0.1440	5.328E-006	6.093	0.1153
7	0.5GG 600RPM c	Oscillation amplitude table	148.7	140.1	19.98	1.000	0.0925990	0.4003	432.3	429.5	49.70	68.81	6.60	0.2789		0.1440	6.707E-006	6.093	0.1092
8	0.5GG 600RPM c	Oscillation amplitude table	168.7	160.1	19.98	1.000	0.115879	0.5040	434.9	432.0	49.83	69.22	6.58	0.2785		0.1440	8.444E-006	6.093	0.09095
9	0.5GG 600RPM c	Oscillation amplitude table	188.7	180.1	19.99	1.000	0.145529	0.6344	436.0	433.1	50.12	69.38	6.60	0.2776		0.1440	1.063E-005	6.093	0.1545
10	0.5GG 600RPM c	Oscillation amplitude table	208.8	200.1	19.99	1.000	0.183448	0.7987	435.4	432.5	50.45	69.30	6.65	0.2761		0.1440	1.338E-005	6.093	0.2497
11	0.5GG 600RPM c	Oscillation amplitude table	228.8	220.1	19.99	1.000	0.232519	1.006	432.5	429.4	51.06	68.83	6.78	0.2775		0.1440	1.685E-005	6.093	0.3848
12	0.5GG 600RPM c	Oscillation amplitude table	248.8	240.2	19.99	1.000	0.295978	1.266	427.7	424.6	51.55	68.08	6.92	0.2773		0.1440	2.121E-005	6.093	0.5666
13	0.5GG 600RPM c	Oscillation amplitude table	268.8	260.2	20.00	1.000	0.380033	1.594	419.4	416.2	52.42	66.76	7.18	0.2772		0.1440	2.671E-005	6.093	0.8391
14	0.5GG 600RPM c	Oscillation amplitude table	288.8	280.2	20.00	1.000	0.492111	2.007	407.8	404.3	53.70	64.91	7.57	0.2778		0.1440	3.363E-005	6.093	1.151
15	0.5GG 600RPM c	Oscillation amplitude table	308.8	300.2	20.00	1.000	0.646344	2.527	391.0	386.9	56.56	62.23	8.32	0.2767		0.1440	4.235E-005	6.093	1.473
16	0.5GG 600RPM c	Oscillation amplitude table	328.8	320.2	20.00	1.000	0.870272	3.183	365.7	359.8	65.53	58.21	10.32	0.2762		0.1440	5.333E-005	6.093	1.983
17	0.5GG 600RPM c	Oscillation amplitude table	348.9	340.2	20.00	1.000	1.30210	4.010	308.0	286.7	112.6	49.02	21.44	0.2736		0.1440	6.719E-005	6.094	4.229
18	0.5GG 600RPM c	Oscillation amplitude table	368.9	360.2	20.00	1.000	3.01944	5.052	167.3	92.89	139.2	26.63	56.28	0.2676		0.1440	8.465E-005	6.093	11.85
19	0.5GG 600RPM c	Oscillation amplitude table	388.9	380.3	20.00	1.000	8.46340	6.359	75.14	19.29	72.62	11.96	75.12	0.2613		0.1440	1.065E-004	6.093	11.57
20	0.5GG 600RPM c	Oscillation amplitude table	408.9	400.3	20.00	1.000	20.9757	7.985	38.07	4.307	37.82	6.059	83.50	0.2573		0.1440	1.338E-004	6.091	9.633
21	0.5GG 600RPM c	Oscillation amplitude table	428.9	420.3	20.00	1.000	40.2226	10.02	24.92	1.824	24.86	3.966	85.80	0.2543		0.1440	1.680E-004	6.089	7.425
22	0.5GG 600RPM c	Oscillation amplitude table	448.9	440.3	20.00	1.000	66.1438	12.61	19.06	1.404	19.01	3.033	85.78	0.2511		0.1440	2.112E-004	6.092	5.795
23	0.5GG 600RPM c	Oscillation amplitude table																		S001
