# Supplementary material for: Gellan gum-based granular gels as suspension media for biofabrication
Source: PLoS One. 2024 Nov 27;19(11):e0312726. doi: 10.1371/journal.pone.0312726 (PMC11602023; doi:10.1371/journal.pone.0312726)
Supplement: S2 Data — (ZIP) [file pone.0312726.s004.zip]

Archive with 23 entries (21 files):
- Figure 2 data/20oC test/
- Figure 2 data/20oC test/0.1Pa a.csv
- Figure 2 data/20oC test/0.1Pa b (with graph).xlsx
- Figure 2 data/20oC test/0.1Pa b.csv
- Figure 2 data/20oC test/0.1Pa c.csv
- Figure 2 data/20oC test/0.1Pa d.csv
- Figure 2 data/20oC test/0.1Pa e.csv
- Figure 2 data/20oC test/10Pa a.csv
- Figure 2 data/20oC test/10Pa b.csv
- Figure 2 data/20oC test/10Pa c.csv
- Figure 2 data/20oC test/10Pa d.csv
- Figure 2 data/37oC test/
- Figure 2 data/37oC test/0.1Pa a.csv
- Figure 2 data/37oC test/0.1Pa b.csv
- Figure 2 data/37oC test/0.1Pa c.csv
- Figure 2 data/37oC test/0.1Pa d.csv
- Figure 2 data/37oC test/0.1Pa e.csv
- Figure 2 data/37oC test/10Pa a.csv
- Figure 2 data/37oC test/10Pa b.csv
- Figure 2 data/37oC test/10Pa c.csv
- Figure 2 data/37oC test/10Pa d.csv
- Figure 2 data/stress amplitude sweep 20oC 1.csv
- Figure 2 data/stress amplitude sweep 37oC 1.csv
