# Supplementary material for: Gellan gum-based granular gels as suspension media for biofabrication
Source: PLoS One. 2024 Nov 27;19(11):e0312726. doi: 10.1371/journal.pone.0312726 (PMC11602023; doi:10.1371/journal.pone.0312726)
Supplement: S2 Data — (ZIP) [file pone.0312726.s004.zip › Figure 2 data/20oC test/0.1Pa a.csv]

Point Index	Sample Description	Action Name	Time (sequence)(s)	Time (action)(s)	Temperature(°C)	Frequency(Hz)	Complex shear strain(%)	Complex shear stress(Pa)	Shear modulus (complex component)(Pa)	Shear modulus (elastic component)(Pa)	Shear modulus (viscous component)(Pa)	Shear viscosity (complex component)(Pa s)	Phase angle(°)	Normal force(N)	First normal stress difference(Pa)	Gap(mm)	Torque(N m)	Absolute position(rad)	Harmonic distortion(%)	Point Notes
1	0.3GG	Oscillation Single Frequency	18.35	3.000	20.00	1.000	0.105015	0.1025	97.63	97.47	5.534	15.54	3.25	0.04158		0.1440	1.718E-006	5.988	9.575	K004
2	0.3GG	Oscillation Single Frequency	21.35	5.999	20.00	1.000	0.104861	0.1025	97.77	97.60	5.726	15.56	3.36	0.04222		0.1440	1.718E-006	5.988	0.2653
3	0.3GG	Oscillation Single Frequency	24.35	9.000	20.00	1.000	0.104898	0.1025	97.74	97.57	5.682	15.56	3.33	0.04177		0.1440	1.718E-006	5.988	0.3400
4	0.3GG	Oscillation Single Frequency	27.35	12.00	20.00	1.000	0.104984	0.1025	97.66	97.50	5.648	15.54	3.32	0.04279		0.1440	1.718E-006	5.988	0.3393
5	0.3GG	Oscillation Single Frequency	30.35	15.00	20.00	1.000	0.104897	0.1025	97.74	97.58	5.630	15.56	3.30	0.04214		0.1440	1.718E-006	5.988	0.3353
6	0.3GG	Oscillation Single Frequency	33.35	18.00	20.00	1.000	0.104847	0.1025	97.79	97.62	5.603	15.56	3.28	0.04206		0.1440	1.718E-006	5.988	0.4177
7	0.3GG	Oscillation Single Frequency	36.35	21.00	20.00	1.000	0.105232	0.1025	97.44	97.26	5.783	15.51	3.40	0.04208		0.1440	1.718E-006	5.988	0.3443
8	0.3GG	Oscillation Single Frequency	39.35	24.00	20.00	1.000	0.105080	0.1025	97.57	97.40	5.789	15.53	3.40	0.04228		0.1440	1.718E-006	5.988	0.4373
9	0.3GG	Oscillation Single Frequency	42.35	27.00	20.00	1.000	0.104925	0.1025	97.71	97.55	5.688	15.55	3.34	0.04258		0.1440	1.718E-006	5.988	0.4109
10	0.3GG	Oscillation Single Frequency	45.35	30.00	20.00	1.000	0.104824	0.1025	97.81	97.64	5.676	15.57	3.33	0.04267		0.1440	1.718E-006	5.988	0.4176
