# Supplementary material for: Gellan gum-based granular gels as suspension media for biofabrication
Source: PLoS One. 2024 Nov 27;19(11):e0312726. doi: 10.1371/journal.pone.0312726 (PMC11602023; doi:10.1371/journal.pone.0312726)
Supplement: S2 Data — (ZIP) [file pone.0312726.s004.zip › Figure 2 data/20oC test/0.1Pa b (with graph).xlsx]

## Sheet: 0.1Pa b
Point Index	Sample Description	Action Name	Time (sequence)(s)	Time (action)(s)	Temperature(Â°C)	Frequency(Hz)	Complex shear strain(%)	Complex shear stress(Pa)	Shear modulus (complex component)(Pa)	Shear modulus (elastic component)(Pa)	Shear modulus (viscous component)(Pa)	Shear viscosity (complex component)(Pa s)	Phase angle(Â°)	Normal force(N)	First normal stress difference(Pa)	Gap(mm)	Torque(N m)	Absolute position(rad)	Harmonic distortion(%)	Point Notes
1	0.3GG	Oscillation Single Frequency (2)	78.37	2.992	20	1	1.05205	0.1433	13.62	9.189	10.05	2.167	90	0.04673		0.144	2.4e-06	6.021	223.4	K004
2	0.3GG	Oscillation Single Frequency (2)	81.37	5.991	20	1	0.162402	0.1039	63.97	63.62	6.756	10.18	6.06	0.04702		0.144	1.74e-06	6.021	2.659
3	0.3GG	Oscillation Single Frequency (2)	84.37	8.991	20	1	0.151262	0.1036	68.51	68.2	6.483	10.9	5.43	0.04844		0.144	1.74e-06	6.021	0.3456
4	0.3GG	Oscillation Single Frequency (2)	87.37	11.99	20	1	0.147001	0.1035	70.43	70.15	6.229	11.21	5.07	0.04766		0.144	1.74e-06	6.021	0.2892
5	0.3GG	Oscillation Single Frequency (2)	90.37	14.99	20	1	0.144022	0.1035	71.84	71.58	6.087	11.43	4.86	0.04777		0.144	1.73e-06	6.021	0.3385
6	0.3GG	Oscillation Single Frequency (2)	93.37	17.99	20	1	0.141845	0.1034	72.9	72.66	6	11.6	4.72	0.04873		0.144	1.73e-06	6.021	0.3748
7	0.3GG	Oscillation Single Frequency (2)	96.37	20.99	20	1	0.140008	0.1034	73.83	73.59	5.938	11.75	4.61	0.04783		0.144	1.73e-06	6.021	0.4232
8	0.3GG	Oscillation Single Frequency (2)	99.37	23.99	20	1	0.138559	0.1033	74.58	74.35	5.851	11.87	4.5	0.04798		0.144	1.73e-06	6.021	0.4107
9	0.3GG	Oscillation Single Frequency (2)	102.4	26.99	20	1	0.137192	0.1033	75.3	75.07	5.833	11.98	4.44	0.04738		0.144	1.73e-06	6.021	0.5271
10	0.3GG	Oscillation Single Frequency (2)	105.4	29.99	20	1	0.136152	0.1033	75.85	75.63	5.781	12.07	4.37	0.04761		0.144	1.73e-06	6.021	0.5028
