# Supplementary material for: Gellan gum-based granular gels as suspension media for biofabrication
Source: PLoS One. 2024 Nov 27;19(11):e0312726. doi: 10.1371/journal.pone.0312726 (PMC11602023; doi:10.1371/journal.pone.0312726)
Supplement: S2 Data — (ZIP) [file pone.0312726.s004.zip › Figure 2 data/20oC test/0.1Pa c.csv]

Point Index	Sample Description	Action Name	Time (sequence)(s)	Time (action)(s)	Temperature(°C)	Frequency(Hz)	Complex shear strain(%)	Complex shear stress(Pa)	Shear modulus (complex component)(Pa)	Shear modulus (elastic component)(Pa)	Shear modulus (viscous component)(Pa)	Shear viscosity (complex component)(Pa s)	Phase angle(°)	Normal force(N)	First normal stress difference(Pa)	Gap(mm)	Torque(N m)	Absolute position(rad)	Harmonic distortion(%)	Point Notes
1	0.3GG	Oscillation Single Frequency (4)	138.4	2.991	20	1	1.0742	0.1493	13.9	9.609	10.04	2.212	90	0.04824		0.144	2.50E-06	6.126	220.6	K004
2	0.3GG	Oscillation Single Frequency (4)	141.4	5.991	20	1	0.175037	0.1042	59.53	59.2	6.211	9.474	5.99	0.04851		0.144	1.75E-06	6.126	3.262
3	0.3GG	Oscillation Single Frequency (4)	144.4	8.991	20	1	0.16086	0.1039	64.57	64.28	6.037	10.28	5.37	0.04831		0.144	1.74E-06	6.126	0.5623
4	0.3GG	Oscillation Single Frequency (4)	147.4	11.99	20	1	0.155575	0.1037	66.68	66.42	5.856	10.61	5.04	0.04877		0.144	1.74E-06	6.126	0.5718
5	0.3GG	Oscillation Single Frequency (4)	150.4	14.99	20	1	0.1521	0.1037	68.15	67.91	5.7	10.85	4.8	0.04817		0.144	1.74E-06	6.126	0.5469
6	0.3GG	Oscillation Single Frequency (4)	153.4	17.99	20	1	0.149296	0.1036	69.39	69.16	5.631	11.04	4.66	0.04794		0.144	1.74E-06	6.126	0.5205
7	0.3GG	Oscillation Single Frequency (4)	156.4	20.99	20	1	0.147209	0.1035	70.34	70.11	5.564	11.19	4.54	0.04821		0.144	1.74E-06	6.126	0.4974
8	0.3GG	Oscillation Single Frequency (4)	159.4	23.99	20	1	0.145417	0.1035	71.17	70.96	5.521	11.33	4.45	0.0482		0.144	1.73E-06	6.126	0.5
9	0.3GG	Oscillation Single Frequency (4)	162.4	26.99	20	1	0.143735	0.1035	71.98	71.77	5.496	11.46	4.38	0.04865		0.144	1.73E-06	6.126	0.4936
10	0.3GG	Oscillation Single Frequency (4)	165.4	29.99	20	1	0.142435	0.1034	72.61	72.41	5.452	11.56	4.31	0.04834		0.144	1.73E-06	6.126	0.4927
