# Supplementary material for: Gellan gum-based granular gels as suspension media for biofabrication
Source: PLoS One. 2024 Nov 27;19(11):e0312726. doi: 10.1371/journal.pone.0312726 (PMC11602023; doi:10.1371/journal.pone.0312726)
Supplement: S2 Data — (ZIP) [file pone.0312726.s004.zip › Figure 2 data/20oC test/0.1Pa d.csv]

Point Index	Sample Description	Action Name	Time (sequence)(s)	Time (action)(s)	Temperature(°C)	Frequency(Hz)	Complex shear strain(%)	Complex shear stress(Pa)	Shear modulus (complex component)(Pa)	Shear modulus (elastic component)(Pa)	Shear modulus (viscous component)(Pa)	Shear viscosity (complex component)(Pa s)	Phase angle(°)	Normal force(N)	First normal stress difference(Pa)	Gap(mm)	Torque(N m)	Absolute position(rad)	Harmonic distortion(%)	Point Notes
1	0.3GG	Oscillation Single Frequency (6)	198.4	2.991	20	1	1.11904	0.1872	16.73	13	10.53	2.663	90	0.04844		0.144	3.14E-06	6.251	224.4	K004
2	0.3GG	Oscillation Single Frequency (6)	201.4	5.991	20	1	0.165865	0.104	62.69	62.35	6.499	9.977	5.95	0.04825		0.144	1.74E-06	6.251	3.263
3	0.3GG	Oscillation Single Frequency (6)	204.4	8.991	20	1	0.152287	0.1037	68.07	67.77	6.347	10.83	5.35	0.04829		0.144	1.74E-06	6.251	0.4114
4	0.3GG	Oscillation Single Frequency (6)	207.4	11.99	20	1	0.147234	0.1035	70.32	70.05	6.156	11.19	5.02	0.04852		0.144	1.74E-06	6.251	0.4081
5	0.3GG	Oscillation Single Frequency (6)	210.4	14.99	20	1	0.143897	0.1035	71.9	71.64	6.047	11.44	4.82	0.04855		0.144	1.73E-06	6.251	0.3908
6	0.3GG	Oscillation Single Frequency (6)	213.4	17.99	20	1	0.141423	0.1034	73.11	72.87	5.943	11.64	4.66	0.04842		0.144	1.73E-06	6.251	0.3793
7	0.3GG	Oscillation Single Frequency (6)	216.4	20.99	20	1	0.139341	0.1034	74.17	73.94	5.869	11.8	4.54	0.0481		0.144	1.73E-06	6.251	0.4163
8	0.3GG	Oscillation Single Frequency (6)	219.4	23.99	20	1	0.137671	0.1033	75.04	74.82	5.798	11.94	4.43	0.04894		0.144	1.73E-06	6.251	0.3438
9	0.3GG	Oscillation Single Frequency (6)	222.4	26.99	20	1	0.136238	0.1033	75.81	75.59	5.762	12.06	4.36	0.0486		0.144	1.73E-06	6.251	0.3436
10	0.3GG	Oscillation Single Frequency (6)	225.4	29.99	20	1	0.134923	0.1032	76.52	76.31	5.747	12.18	4.31	0.04944		0.144	1.73E-06	6.251	0.3614
