# Supplementary material for: Gellan gum-based granular gels as suspension media for biofabrication
Source: PLoS One. 2024 Nov 27;19(11):e0312726. doi: 10.1371/journal.pone.0312726 (PMC11602023; doi:10.1371/journal.pone.0312726)
Supplement: S2 Data — (ZIP) [file pone.0312726.s004.zip › Figure 2 data/20oC test/0.1Pa e.csv]

Point Index	Sample Description	Action Name	Time (sequence)(s)	Time (action)(s)	Temperature(°C)	Frequency(Hz)	Complex shear strain(%)	Complex shear stress(Pa)	Shear modulus (complex component)(Pa)	Shear modulus (elastic component)(Pa)	Shear modulus (viscous component)(Pa)	Shear viscosity (complex component)(Pa s)	Phase angle(°)	Normal force(N)	First normal stress difference(Pa)	Gap(mm)	Torque(N m)	Absolute position(rad)	Harmonic distortion(%)	Point Notes
1	0.3GG	Oscillation Single Frequency (8)	258.4	2.991	20	1	1.10673	0.1683	15.21	11.44	10.03	2.421	90	0.04844		0.144	2.82E-06	0.08495	220.7	K004
2	0.3GG	Oscillation Single Frequency (8)	261.4	5.991	20	1	0.180333	0.1043	57.85	57.53	6.086	9.207	6.04	0.04854		0.144	1.75E-06	0.08497	3.64
3	0.3GG	Oscillation Single Frequency (8)	264.4	8.992	20	1	0.165549	0.104	62.81	62.54	5.816	9.996	5.31	0.04819		0.144	1.74E-06	0.08498	0.6709
4	0.3GG	Oscillation Single Frequency (8)	267.4	11.99	20	1	0.160038	0.1038	64.89	64.64	5.616	10.33	4.97	0.04868		0.144	1.74E-06	0.08498	0.6497
5	0.3GG	Oscillation Single Frequency (8)	270.4	14.99	20	1	0.156414	0.1038	66.34	66.11	5.482	10.56	4.74	0.04939		0.144	1.74E-06	0.08499	0.656
6	0.3GG	Oscillation Single Frequency (8)	273.4	17.99	20	1	0.153513	0.1037	67.55	67.33	5.41	10.75	4.59	0.04881		0.144	1.74E-06	0.08499	0.598
7	0.3GG	Oscillation Single Frequency (8)	276.4	20.99	20	1	0.151215	0.1036	68.54	68.33	5.354	10.91	4.48	0.04878		0.144	1.74E-06	0.08499	0.6535
8	0.3GG	Oscillation Single Frequency (8)	279.4	23.99	20	1	0.149452	0.1036	69.32	69.11	5.277	11.03	4.37	0.04881		0.144	1.74E-06	0.085	0.6209
9	0.3GG	Oscillation Single Frequency (8)	282.4	26.99	20	1	0.147655	0.1036	70.13	69.93	5.262	11.16	4.3	0.04847		0.144	1.74E-06	0.085	0.5854
10	0.3GG	Oscillation Single Frequency (8)	285.4	29.99	20	1	0.146239	0.1035	70.79	70.59	5.227	11.27	4.23	0.04837		0.144	1.73E-06	0.085	0.5426
