# Supplementary material for: Gellan gum-based granular gels as suspension media for biofabrication
Source: PLoS One. 2024 Nov 27;19(11):e0312726. doi: 10.1371/journal.pone.0312726 (PMC11602023; doi:10.1371/journal.pone.0312726)
Supplement: S2 Data — (ZIP) [file pone.0312726.s004.zip › Figure 2 data/20oC test/10Pa a.csv]

Point Index	Sample Description	Action Name	Time (sequence)(s)	Time (action)(s)	Temperature(°C)	Frequency(Hz)	Complex shear strain(%)	Complex shear stress(Pa)	Shear modulus (complex component)(Pa)	Shear modulus (elastic component)(Pa)	Shear modulus (viscous component)(Pa)	Shear viscosity (complex component)(Pa s)	Phase angle(°)	Normal force(N)	First normal stress difference(Pa)	Gap(mm)	Torque(N m)	Absolute position(rad)	Harmonic distortion(%)	Point Notes
1	0.3GG	Oscillation Single Frequency (1)	48.35	2.991	20.00	1.000	349.660	7.515	2.149	0.4685	2.098	0.3421	77.41	0.04784		0.1440	1.259E-004	6.075	5.683	K004
2	0.3GG	Oscillation Single Frequency (1)	51.35	5.991	20.00	1.000	358.562	7.220	2.014	0.4343	1.966	0.3205	77.54	0.04822		0.1440	1.210E-004	6.074	1.278
3	0.3GG	Oscillation Single Frequency (1)	54.35	8.991	20.00	1.000	361.639	7.107	1.965	0.4218	1.919	0.3128	77.61	0.04810		0.1440	1.191E-004	6.073	1.246
4	0.3GG	Oscillation Single Frequency (1)	57.35	11.99	20.00	1.000	362.868	7.068	1.948	0.4183	1.902	0.3100	77.60	0.04771		0.1440	1.184E-004	6.073	1.237
5	0.3GG	Oscillation Single Frequency (1)	60.35	14.99	20.00	1.000	363.851	7.041	1.935	0.4167	1.890	0.3080	77.56	0.04698		0.1440	1.180E-004	6.074	1.235
6	0.3GG	Oscillation Single Frequency (1)	63.35	17.99	20.00	1.000	364.608	7.015	1.924	0.4142	1.879	0.3062	77.57	0.04814		0.1440	1.175E-004	6.071	1.228
7	0.3GG	Oscillation Single Frequency (1)	66.35	20.99	20.00	1.000	365.145	6.997	1.916	0.4126	1.871	0.3050	77.57	0.04716		0.1440	1.172E-004	6.067	1.226
8	0.3GG	Oscillation Single Frequency (1)	69.35	23.99	20.00	1.000	365.785	6.985	1.909	0.4127	1.864	0.3039	77.52	0.04710		0.1440	1.170E-004	6.067	1.227
9	0.3GG	Oscillation Single Frequency (1)	72.35	26.99	20.00	1.000	366.340	6.968	1.902	0.4115	1.857	0.3027	77.51	0.04771		0.1440	1.167E-004	6.065	1.224
10	0.3GG	Oscillation Single Frequency (1)	75.35	29.99	20.00	1.000	366.727	6.957	1.897	0.4108	1.852	0.3019	77.49	0.04801		0.1440	1.166E-004	6.065	1.218
