# Supplementary material for: Gellan gum-based granular gels as suspension media for biofabrication
Source: PLoS One. 2024 Nov 27;19(11):e0312726. doi: 10.1371/journal.pone.0312726 (PMC11602023; doi:10.1371/journal.pone.0312726)
Supplement: S2 Data — (ZIP) [file pone.0312726.s004.zip › Figure 2 data/20oC test/10Pa b.csv]

Point Index	Sample Description	Action Name	Time (sequence)(s)	Time (action)(s)	Temperature(°C)	Frequency(Hz)	Complex shear strain(%)	Complex shear stress(Pa)	Shear modulus (complex component)(Pa)	Shear modulus (elastic component)(Pa)	Shear modulus (viscous component)(Pa)	Shear viscosity (complex component)(Pa s)	Phase angle(°)	Normal force(N)	First normal stress difference(Pa)	Gap(mm)	Torque(N m)	Absolute position(rad)	Harmonic distortion(%)	Point Notes
1	0.3GG	Oscillation Single Frequency (3)	108.4	2.991	20.00	1.000	371.385	7.133	1.921	0.4681	1.863	0.3057	75.89	0.04780		0.1440	1.195E-004	6.179	4.916	K004
2	0.3GG	Oscillation Single Frequency (3)	111.4	5.992	20.00	1.000	367.632	6.926	1.884	0.4081	1.839	0.2998	77.49	0.04838		0.1440	1.160E-004	6.177	1.175
3	0.3GG	Oscillation Single Frequency (3)	114.4	8.991	20.00	1.000	368.208	6.911	1.877	0.4075	1.832	0.2987	77.46	0.04887		0.1440	1.158E-004	6.177	1.183
4	0.3GG	Oscillation Single Frequency (3)	117.4	11.99	20.00	1.000	368.547	6.898	1.872	0.4062	1.827	0.2979	77.47	0.04814		0.1440	1.156E-004	6.173	1.187
5	0.3GG	Oscillation Single Frequency (3)	120.4	14.99	20.00	1.000	368.850	6.886	1.867	0.4050	1.822	0.2971	77.47	0.04757		0.1440	1.154E-004	6.168	1.186
6	0.3GG	Oscillation Single Frequency (3)	123.4	17.99	20.00	1.000	369.180	6.877	1.863	0.4045	1.818	0.2965	77.46	0.04789		0.1440	1.152E-004	6.165	1.185
7	0.3GG	Oscillation Single Frequency (3)	126.4	20.99	20.00	1.000	369.476	6.875	1.861	0.4053	1.816	0.2961	77.42	0.04764		0.1440	1.152E-004	6.164	1.186
8	0.3GG	Oscillation Single Frequency (3)	129.4	23.99	20.00	1.000	369.647	6.870	1.858	0.4051	1.814	0.2958	77.41	0.04832		0.1440	1.151E-004	6.159	1.186
9	0.3GG	Oscillation Single Frequency (3)	132.4	26.99	20.00	1.000	369.920	6.862	1.855	0.4046	1.810	0.2952	77.40	0.04869		0.1440	1.150E-004	6.158	1.184
10	0.3GG	Oscillation Single Frequency (3)	135.4	29.99	20.00	1.000	370.207	6.856	1.852	0.4046	1.807	0.2947	77.38	0.04847		0.1440	1.149E-004	6.156	1.184
