# Supplementary material for: Gellan gum-based granular gels as suspension media for biofabrication
Source: PLoS One. 2024 Nov 27;19(11):e0312726. doi: 10.1371/journal.pone.0312726 (PMC11602023; doi:10.1371/journal.pone.0312726)
Supplement: S2 Data — (ZIP) [file pone.0312726.s004.zip › Figure 2 data/20oC test/10Pa c.csv]

Point Index	Sample Description	Action Name	Time (sequence)(s)	Time (action)(s)	Temperature(°C)	Frequency(Hz)	Complex shear strain(%)	Complex shear stress(Pa)	Shear modulus (complex component)(Pa)	Shear modulus (elastic component)(Pa)	Shear modulus (viscous component)(Pa)	Shear viscosity (complex component)(Pa s)	Phase angle(°)	Normal force(N)	First normal stress difference(Pa)	Gap(mm)	Torque(N m)	Absolute position(rad)	Harmonic distortion(%)	Point Notes
1	0.3GG	Oscillation Single Frequency (5)	168.4	2.991	20.00	1.000	375.567	7.039	1.874	0.4650	1.816	0.2983	75.64	0.04857		0.1440	1.179E-004	0.01214	5.197	K004
2	0.3GG	Oscillation Single Frequency (5)	171.4	5.991	20.00	1.000	371.063	6.821	1.838	0.4012	1.794	0.2926	77.39	0.04908		0.1440	1.143E-004	0.01115	1.131
3	0.3GG	Oscillation Single Frequency (5)	174.4	8.991	20.00	1.000	371.339	6.813	1.835	0.4007	1.790	0.2920	77.38	0.04949		0.1440	1.142E-004	7.779E-003	1.144
4	0.3GG	Oscillation Single Frequency (5)	177.4	11.99	20.00	1.000	371.327	6.811	1.834	0.4003	1.790	0.2919	77.40	0.04936		0.1440	1.141E-004	6.632E-003	1.150
5	0.3GG	Oscillation Single Frequency (5)	180.4	14.99	20.00	1.000	371.482	6.806	1.832	0.3999	1.788	0.2916	77.39	0.04928		0.1440	1.140E-004	8.115E-003	1.151
6	0.3GG	Oscillation Single Frequency (5)	183.4	17.99	20.00	1.000	371.735	6.799	1.829	0.3995	1.785	0.2911	77.38	0.04903		0.1440	1.139E-004	6.716E-003	1.148
7	0.3GG	Oscillation Single Frequency (5)	186.4	20.99	20.00	1.000	371.890	6.795	1.827	0.3995	1.783	0.2908	77.37	0.04907		0.1440	1.139E-004	4.836E-003	1.150
8	0.3GG	Oscillation Single Frequency (5)	189.4	23.99	20.00	1.000	371.935	6.791	1.826	0.3988	1.782	0.2906	77.38	0.04940		0.1440	1.138E-004	3.079E-003	1.150
9	0.3GG	Oscillation Single Frequency (5)	192.4	26.99	20.00	1.000	372.074	6.787	1.824	0.3986	1.780	0.2903	77.38	0.04951		0.1440	1.137E-004	3.350E-003	1.150
10	0.3GG	Oscillation Single Frequency (5)	195.4	29.99	20.00	1.000	372.283	6.786	1.823	0.3993	1.779	0.2901	77.35	0.04970		0.1440	1.137E-004	2.347E-003	1.152
