# Supplementary material for: Gellan gum-based granular gels as suspension media for biofabrication
Source: PLoS One. 2024 Nov 27;19(11):e0312726. doi: 10.1371/journal.pone.0312726 (PMC11602023; doi:10.1371/journal.pone.0312726)
Supplement: S2 Data — (ZIP) [file pone.0312726.s004.zip › Figure 2 data/20oC test/10Pa d.csv]

Point Index	Sample Description	Action Name	Time (sequence)(s)	Time (action)(s)	Temperature(°C)	Frequency(Hz)	Complex shear strain(%)	Complex shear stress(Pa)	Shear modulus (complex component)(Pa)	Shear modulus (elastic component)(Pa)	Shear modulus (viscous component)(Pa)	Shear viscosity (complex component)(Pa s)	Phase angle(°)	Normal force(N)	First normal stress difference(Pa)	Gap(mm)	Torque(N m)	Absolute position(rad)	Harmonic distortion(%)	Point Notes
1	0.3GG	Oscillation Single Frequency (7)	228.4	2.991	20.00	1.000	377.939	6.990	1.850	0.4643	1.790	0.2944	75.46	0.04948		0.1440	1.171E-004	0.1451	5.633	K004
2	0.3GG	Oscillation Single Frequency (7)	231.4	5.991	20.00	1.000	372.917	6.761	1.813	0.3969	1.769	0.2885	77.35	0.05050		0.1440	1.133E-004	0.1412	1.105
3	0.3GG	Oscillation Single Frequency (7)	234.4	8.992	20.00	1.000	373.178	6.752	1.809	0.3963	1.765	0.2880	77.35	0.05043		0.1440	1.131E-004	0.1388	1.117
4	0.3GG	Oscillation Single Frequency (7)	237.4	11.99	20.00	1.000	373.090	6.756	1.811	0.3967	1.767	0.2882	77.35	0.05049		0.1440	1.132E-004	0.1390	1.124
5	0.3GG	Oscillation Single Frequency (7)	240.4	14.99	20.00	1.000	373.092	6.755	1.811	0.3966	1.767	0.2882	77.35	0.05047		0.1440	1.132E-004	0.1353	1.123
6	0.3GG	Oscillation Single Frequency (7)	243.4	17.99	20.00	1.000	373.275	6.751	1.809	0.3964	1.765	0.2878	77.34	0.05029		0.1440	1.131E-004	0.1326	1.128
7	0.3GG	Oscillation Single Frequency (7)	246.4	20.99	20.00	1.000	373.364	6.750	1.808	0.3967	1.764	0.2877	77.33	0.05043		0.1440	1.131E-004	0.1303	1.128
8	0.3GG	Oscillation Single Frequency (7)	249.4	23.99	20.00	1.000	373.491	6.743	1.805	0.3958	1.761	0.2873	77.34	0.05036		0.1440	1.130E-004	0.1264	1.125
9	0.3GG	Oscillation Single Frequency (7)	252.4	26.99	20.00	1.000	373.732	6.735	1.802	0.3952	1.758	0.2868	77.33	0.05123		0.1440	1.128E-004	0.1248	1.127
10	0.3GG	Oscillation Single Frequency (7)	255.4	29.99	20.00	1.000	373.877	6.731	1.800	0.3951	1.756	0.2865	77.32	0.05032		0.1440	1.128E-004	0.1226	1.126
