# Supplementary material for: Gellan gum-based granular gels as suspension media for biofabrication
Source: PLoS One. 2024 Nov 27;19(11):e0312726. doi: 10.1371/journal.pone.0312726 (PMC11602023; doi:10.1371/journal.pone.0312726)
Supplement: S2 Data — (ZIP) [file pone.0312726.s004.zip › Figure 2 data/37oC test/0.1Pa a.csv]

Point Index	Sample Description	Action Name	Time (sequence)(s)	Time (action)(s)	Temperature(°C)	Frequency(Hz)	Complex shear strain(%)	Complex shear stress(Pa)	Shear modulus (complex component)(Pa)	Shear modulus (elastic component)(Pa)	Shear modulus (viscous component)(Pa)	Shear viscosity (complex component)(Pa s)	Phase angle(°)	Normal force(N)	First normal stress difference(Pa)	Gap(mm)	Torque(N m)	Absolute position(rad)	Harmonic distortion(%)	Point Notes
1	0.3GG	Oscillation Single Frequency	79.06	3.000	37.02	1.000	0.0572991	0.1014	176.9	176.4	13.01	28.16	4.22	0.08626		0.1440	1.699E-006	6.095	4.699	K004
2	0.3GG	Oscillation Single Frequency	82.06	5.999	37.02	1.000	0.0572812	0.1014	177.0	176.5	12.52	28.17	4.06	0.08625		0.1440	1.699E-006	6.095	0.4702
3	0.3GG	Oscillation Single Frequency	85.06	9.000	37.02	1.000	0.0572069	0.1014	177.2	176.8	12.62	28.20	4.08	0.08468		0.1440	1.699E-006	6.095	0.4527
4	0.3GG	Oscillation Single Frequency	88.06	12.00	37.03	1.000	0.0572336	0.1014	177.1	176.7	12.66	28.19	4.10	0.08510		0.1440	1.699E-006	6.095	0.4856
5	0.3GG	Oscillation Single Frequency	91.06	15.00	37.03	1.000	0.0572056	0.1014	177.2	176.8	12.53	28.20	4.05	0.08526		0.1440	1.699E-006	6.095	0.4234
6	0.3GG	Oscillation Single Frequency	94.06	18.00	37.03	1.000	0.0571086	0.1014	177.5	177.1	12.50	28.25	4.04	0.08464		0.1440	1.699E-006	6.095	0.3276
7	0.3GG	Oscillation Single Frequency	97.06	21.00	37.03	1.000	0.0570938	0.1014	177.6	177.1	12.49	28.26	4.03	0.08455		0.1440	1.699E-006	6.095	0.3883
8	0.3GG	Oscillation Single Frequency	100.1	24.00	37.03	1.000	0.0570450	0.1014	177.7	177.3	12.51	28.28	4.04	0.08538		0.1440	1.699E-006	6.095	0.4327
9	0.3GG	Oscillation Single Frequency	103.1	27.00	37.03	1.000	0.0570018	0.1014	177.8	177.4	12.53	28.30	4.04	0.08502		0.1440	1.699E-006	6.095	0.3497
10	0.3GG	Oscillation Single Frequency	106.1	30.00	37.03	1.000	0.0570058	0.1014	177.8	177.4	12.53	28.30	4.04	0.08496		0.1440	1.699E-006	6.095	0.2908
