# Supplementary material for: Gellan gum-based granular gels as suspension media for biofabrication
Source: PLoS One. 2024 Nov 27;19(11):e0312726. doi: 10.1371/journal.pone.0312726 (PMC11602023; doi:10.1371/journal.pone.0312726)
Supplement: S2 Data — (ZIP) [file pone.0312726.s004.zip › Figure 2 data/37oC test/0.1Pa b.csv]

Point Index	Sample Description	Action Name	Time (sequence)(s)	Time (action)(s)	Temperature(°C)	Frequency(Hz)	Complex shear strain(%)	Complex shear stress(Pa)	Shear modulus (complex component)(Pa)	Shear modulus (elastic component)(Pa)	Shear modulus (viscous component)(Pa)	Shear viscosity (complex component)(Pa s)	Phase angle(°)	Normal force(N)	First normal stress difference(Pa)	Gap(mm)	Torque(N m)	Absolute position(rad)	Harmonic distortion(%)	Point Notes
1	0.3GG	Oscillation Single Frequency (2)	139.1	2.992	37.03	1	0.776685	0.1511	19.46	12.06	15.27	3.097	90	0.07866		0.144	2.53E-06	5.961	242.7	K004
2	0.3GG	Oscillation Single Frequency (2)	142.1	5.992	37.02	1	0.121563	0.1029	84.66	84.23	8.587	13.47	5.82	0.07871		0.144	1.72E-06	5.961	1.541
3	0.3GG	Oscillation Single Frequency (2)	145.1	8.991	37.02	1	0.113021	0.1027	90.88	90.53	8.025	14.46	5.07	0.07817		0.144	1.72E-06	5.961	0.3761
4	0.3GG	Oscillation Single Frequency (2)	148.1	11.99	37.02	1	0.109464	0.1026	93.76	93.44	7.745	14.92	4.74	0.07817		0.144	1.72E-06	5.961	0.3146
5	0.3GG	Oscillation Single Frequency (2)	151.1	14.99	37.02	1	0.106894	0.1026	95.96	95.65	7.627	15.27	4.56	0.07721		0.144	1.72E-06	5.961	0.3702
6	0.3GG	Oscillation Single Frequency (2)	154.1	17.99	37.02	1	0.10503	0.1025	97.62	97.32	7.534	15.54	4.43	0.07706		0.144	1.72E-06	5.961	0.3659
7	0.3GG	Oscillation Single Frequency (2)	157.1	20.99	37.02	1	0.103649	0.1025	98.89	98.59	7.616	15.74	4.42	0.07709		0.144	1.72E-06	5.961	0.4519
8	0.3GG	Oscillation Single Frequency (2)	160.1	23.99	37.02	1	0.102743	0.1025	99.74	99.44	7.726	15.87	4.44	0.07666		0.144	1.72E-06	5.961	0.4074
9	0.3GG	Oscillation Single Frequency (2)	163.1	26.99	37.02	1	0.101638	0.1024	100.8	100.5	7.509	16.04	4.27	0.07616		0.144	1.72E-06	5.961	0.2827
10	0.3GG	Oscillation Single Frequency (2)	166.1	29.99	37.02	1	0.100621	0.1024	101.8	101.5	7.446	16.2	4.2	0.07615		0.144	1.72E-06	5.961	0.2792
