# Supplementary material for: Gellan gum-based granular gels as suspension media for biofabrication
Source: PLoS One. 2024 Nov 27;19(11):e0312726. doi: 10.1371/journal.pone.0312726 (PMC11602023; doi:10.1371/journal.pone.0312726)
Supplement: S2 Data — (ZIP) [file pone.0312726.s004.zip › Figure 2 data/37oC test/0.1Pa c.csv]

Point Index	Sample Description	Action Name	Time (sequence)(s)	Time (action)(s)	Temperature(°C)	Frequency(Hz)	Complex shear strain(%)	Complex shear stress(Pa)	Shear modulus (complex component)(Pa)	Shear modulus (elastic component)(Pa)	Shear modulus (viscous component)(Pa)	Shear viscosity (complex component)(Pa s)	Phase angle(°)	Normal force(N)	First normal stress difference(Pa)	Gap(mm)	Torque(N m)	Absolute position(rad)	Harmonic distortion(%)	Point Notes
1	0.3GG	Oscillation Single Frequency (4)	199.1	2.992	37.02	1	0.890172	0.1754	19.7	13.79	14.07	3.136	90	0.07463		0.144	2.94E-06	6.017	247.1	K004
2	0.3GG	Oscillation Single Frequency (4)	202.1	5.991	37.01	1	0.123951	0.103	83.08	82.64	8.491	13.22	5.87	0.07515		0.144	1.73E-06	6.017	1.711
3	0.3GG	Oscillation Single Frequency (4)	205.1	8.991	37.01	1	0.11533	0.1028	89.11	88.76	7.884	14.18	5.08	0.07425		0.144	1.72E-06	6.017	0.4259
4	0.3GG	Oscillation Single Frequency (4)	208.1	11.99	37.01	1	0.11155	0.1027	92.05	91.73	7.614	14.65	4.74	0.0746		0.144	1.72E-06	6.017	0.4418
5	0.3GG	Oscillation Single Frequency (4)	211.1	14.99	37.01	1	0.108978	0.1026	94.17	93.87	7.485	14.99	4.56	0.0741		0.144	1.72E-06	6.017	0.3838
6	0.3GG	Oscillation Single Frequency (4)	214.1	17.99	37.01	1	0.107103	0.1026	95.77	95.49	7.409	15.24	4.44	0.0743		0.144	1.72E-06	6.017	0.3752
7	0.3GG	Oscillation Single Frequency (4)	217.1	20.99	37.01	1	0.105555	0.1025	97.14	96.86	7.352	15.46	4.34	0.07357		0.144	1.72E-06	6.017	0.3656
8	0.3GG	Oscillation Single Frequency (4)	220.1	23.99	37.01	1	0.104254	0.1025	98.32	98.05	7.297	15.65	4.26	0.07345		0.144	1.72E-06	6.017	0.3699
9	0.3GG	Oscillation Single Frequency (4)	223.1	26.99	37.01	1	0.103149	0.1025	99.35	99.09	7.255	15.81	4.19	0.07327		0.144	1.72E-06	6.017	0.3593
10	0.3GG	Oscillation Single Frequency (4)	226.1	29.99	37.01	1	0.102147	0.1025	100.3	100	7.217	15.96	4.13	0.0737		0.144	1.72E-06	6.017	0.3522
