# Supplementary material for: Gellan gum-based granular gels as suspension media for biofabrication
Source: PLoS One. 2024 Nov 27;19(11):e0312726. doi: 10.1371/journal.pone.0312726 (PMC11602023; doi:10.1371/journal.pone.0312726)
Supplement: S2 Data — (ZIP) [file pone.0312726.s004.zip › Figure 2 data/37oC test/0.1Pa d.csv]

Point Index	Sample Description	Action Name	Time (sequence)(s)	Time (action)(s)	Temperature(°C)	Frequency(Hz)	Complex shear strain(%)	Complex shear stress(Pa)	Shear modulus (complex component)(Pa)	Shear modulus (elastic component)(Pa)	Shear modulus (viscous component)(Pa)	Shear viscosity (complex component)(Pa s)	Phase angle(°)	Normal force(N)	First normal stress difference(Pa)	Gap(mm)	Torque(N m)	Absolute position(rad)	Harmonic distortion(%)	Point Notes
1	0.3GG	Oscillation Single Frequency (6)	259.1	2.991	37.01	1	0.815345	0.1594	19.54	13.32	14.3	3.111	90	0.07336		0.144	2.67E-06	6.068	236	K004
2	0.3GG	Oscillation Single Frequency (6)	262.1	5.992	37.01	1	0.118382	0.1028	86.87	86.39	9.127	13.83	6.03	0.07464		0.144	1.72E-06	6.068	1.672
3	0.3GG	Oscillation Single Frequency (6)	265.1	8.991	37.01	1	0.110018	0.1026	93.3	92.93	8.316	14.85	5.11	0.07373		0.144	1.72E-06	6.068	0.3728
4	0.3GG	Oscillation Single Frequency (6)	268.1	11.99	37.01	1	0.1064	0.1026	96.39	96.05	8.025	15.34	4.78	0.07318		0.144	1.72E-06	6.068	0.386
5	0.3GG	Oscillation Single Frequency (6)	271.1	14.99	37.01	1	0.103871	0.1025	98.68	98.36	7.861	15.71	4.57	0.07265		0.144	1.72E-06	6.068	0.3913
6	0.3GG	Oscillation Single Frequency (6)	274.1	17.99	37.01	1	0.101962	0.1025	100.5	100.2	7.753	15.99	4.43	0.07175		0.144	1.72E-06	6.068	0.3524
7	0.3GG	Oscillation Single Frequency (6)	277.1	20.99	37.01	1	0.100433	0.1024	102	101.7	7.699	16.23	4.33	0.07282		0.144	1.72E-06	6.068	0.3667
8	0.3GG	Oscillation Single Frequency (6)	280.1	23.99	37.01	1	0.0992137	0.1024	103.2	102.9	7.646	16.42	4.25	0.07216		0.144	1.72E-06	6.068	0.3697
9	0.3GG	Oscillation Single Frequency (6)	283.1	26.99	37.01	1	0.0981193	0.1024	104.3	104	7.623	16.6	4.19	0.0718		0.144	1.72E-06	6.068	0.3554
10	0.3GG	Oscillation Single Frequency (6)	286.1	29.99	37.01	1	0.0971602	0.1023	105.3	105.1	7.582	16.76	4.13	0.07126		0.144	1.72E-06	6.068	0.3547
