# Supplementary material for: Gellan gum-based granular gels as suspension media for biofabrication
Source: PLoS One. 2024 Nov 27;19(11):e0312726. doi: 10.1371/journal.pone.0312726 (PMC11602023; doi:10.1371/journal.pone.0312726)
Supplement: S2 Data — (ZIP) [file pone.0312726.s004.zip › Figure 2 data/37oC test/0.1Pa e.csv]

Point Index	Sample Description	Action Name	Time (sequence)(s)	Time (action)(s)	Temperature(°C)	Frequency(Hz)	Complex shear strain(%)	Complex shear stress(Pa)	Shear modulus (complex component)(Pa)	Shear modulus (elastic component)(Pa)	Shear modulus (viscous component)(Pa)	Shear viscosity (complex component)(Pa s)	Phase angle(°)	Normal force(N)	First normal stress difference(Pa)	Gap(mm)	Torque(N m)	Absolute position(rad)	Harmonic distortion(%)	Point Notes
1	0.3GG	Oscillation Single Frequency (8)	319.1	2.991	37.00	1.000	0.817412	0.1277	15.62	7.784	13.55	2.487	90.00	0.07271		0.1440	2.140E-006	6.113	238.0	K004
2	0.3GG	Oscillation Single Frequency (8)	322.1	5.991	37.00	1.000	0.119553	0.1029	86.04	85.45	10.06	13.69	6.72	0.07278		0.1440	1.724E-006	6.113	2.190
3	0.3GG	Oscillation Single Frequency (8)	325.1	8.991	37.00	1.000	0.110919	0.1027	92.56	92.18	8.334	14.73	5.17	0.07144		0.1440	1.720E-006	6.113	0.4488
4	0.3GG	Oscillation Single Frequency (8)	328.1	11.99	37.00	1.000	0.107182	0.1026	95.70	95.36	8.147	15.23	4.88	0.07177		0.1440	1.719E-006	6.113	0.5694
5	0.3GG	Oscillation Single Frequency (8)	331.1	14.99	37.01	1.000	0.104734	0.1025	97.88	97.55	8.036	15.58	4.71	0.07263		0.1440	1.718E-006	6.113	0.5284
6	0.3GG	Oscillation Single Frequency (8)	334.1	17.99	37.01	1.000	0.103401	0.1025	99.11	98.76	8.329	15.77	4.82	0.07115		0.1440	1.717E-006	6.113	0.8953
7	0.3GG	Oscillation Single Frequency (8)	337.1	20.99	37.01	1.000	0.102122	0.1025	100.3	99.98	8.368	15.97	4.78	0.07161		0.1440	1.717E-006	6.113	0.8785
8	0.3GG	Oscillation Single Frequency (8)	340.1	23.99	37.01	1.000	0.101004	0.1024	101.4	101.1	8.236	16.14	4.66	0.07089		0.1440	1.716E-006	6.113	0.6830
9	0.3GG	Oscillation Single Frequency (8)	343.1	26.99	37.01	1.000	0.0999605	0.1024	102.4	102.1	8.273	16.30	4.63	0.07136		0.1440	1.716E-006	6.113	0.6822
10	0.3GG	Oscillation Single Frequency (8)	346.1	29.99	37.01	1.000	0.0991156	0.1024	103.3	103.0	8.344	16.44	4.63	0.07083		0.1440	1.715E-006	6.113	1.085
