# Supplementary material for: Gellan gum-based granular gels as suspension media for biofabrication
Source: PLoS One. 2024 Nov 27;19(11):e0312726. doi: 10.1371/journal.pone.0312726 (PMC11602023; doi:10.1371/journal.pone.0312726)
Supplement: S2 Data — (ZIP) [file pone.0312726.s004.zip › Figure 2 data/37oC test/10Pa a.csv]

Point Index	Sample Description	Action Name	Time (sequence)(s)	Time (action)(s)	Temperature(°C)	Frequency(Hz)	Complex shear strain(%)	Complex shear stress(Pa)	Shear modulus (complex component)(Pa)	Shear modulus (elastic component)(Pa)	Shear modulus (viscous component)(Pa)	Shear viscosity (complex component)(Pa s)	Phase angle(°)	Normal force(N)	First normal stress difference(Pa)	Gap(mm)	Torque(N m)	Absolute position(rad)	Harmonic distortion(%)	Point Notes
1	0.3GG	Oscillation Single Frequency (1)	109.1	2.991	37.03	1.000	96.9141	10.07	10.39	1.525	10.28	1.654	81.56	0.08479		0.1440	1.687E-004	6.039	16.55	K004
2	0.3GG	Oscillation Single Frequency (1)	112.1	5.991	37.03	1.000	144.416	9.846	6.818	0.9017	6.758	1.085	82.40	0.08197		0.1440	1.650E-004	6.002	4.126
3	0.3GG	Oscillation Single Frequency (1)	115.1	8.992	37.03	1.000	220.329	9.375	4.255	0.6894	4.199	0.6772	80.68	0.07990		0.1440	1.571E-004	5.984	2.721
4	0.3GG	Oscillation Single Frequency (1)	118.1	11.99	37.03	1.000	282.515	8.689	3.076	0.5698	3.022	0.4895	79.32	0.07979		0.1440	1.456E-004	5.988	2.004
5	0.3GG	Oscillation Single Frequency (1)	121.1	14.99	37.03	1.000	310.320	8.183	2.637	0.4948	2.590	0.4197	79.18	0.07784		0.1440	1.371E-004	5.989	1.688
6	0.3GG	Oscillation Single Frequency (1)	124.1	17.99	37.03	1.000	321.534	7.912	2.461	0.4562	2.418	0.3916	79.32	0.07847		0.1440	1.326E-004	5.991	1.557
7	0.3GG	Oscillation Single Frequency (1)	127.1	20.99	37.03	1.000	327.435	7.761	2.370	0.4374	2.330	0.3772	79.37	0.07704		0.1440	1.300E-004	5.991	1.491
8	0.3GG	Oscillation Single Frequency (1)	130.1	23.99	37.03	1.000	331.188	7.671	2.316	0.4284	2.276	0.3686	79.34	0.07663		0.1440	1.285E-004	5.993	1.457
9	0.3GG	Oscillation Single Frequency (1)	133.1	26.99	37.03	1.000	333.804	7.608	2.279	0.4227	2.240	0.3628	79.31	0.07672		0.1440	1.275E-004	5.997	1.431
10	0.3GG	Oscillation Single Frequency (1)	136.1	29.99	37.03	1.000	335.725	7.566	2.254	0.4199	2.214	0.3587	79.26	0.07661		0.1440	1.268E-004	5.995	1.417
