# Supplementary material for: Gellan gum-based granular gels as suspension media for biofabrication
Source: PLoS One. 2024 Nov 27;19(11):e0312726. doi: 10.1371/journal.pone.0312726 (PMC11602023; doi:10.1371/journal.pone.0312726)
Supplement: S2 Data — (ZIP) [file pone.0312726.s004.zip › Figure 2 data/37oC test/10Pa b.csv]

Point Index	Sample Description	Action Name	Time (sequence)(s)	Time (action)(s)	Temperature(°C)	Frequency(Hz)	Complex shear strain(%)	Complex shear stress(Pa)	Shear modulus (complex component)(Pa)	Shear modulus (elastic component)(Pa)	Shear modulus (viscous component)(Pa)	Shear viscosity (complex component)(Pa s)	Phase angle(°)	Normal force(N)	First normal stress difference(Pa)	Gap(mm)	Torque(N m)	Absolute position(rad)	Harmonic distortion(%)	Point Notes
1	0.3GG	Oscillation Single Frequency (3)	169.1	2.992	37.02	1.000	335.726	7.662	2.282	0.4470	2.238	0.3632	78.70	0.07591		0.1440	1.284E-004	6.072	3.501	K004
2	0.3GG	Oscillation Single Frequency (3)	172.1	5.991	37.02	1.000	337.060	7.535	2.235	0.4174	2.196	0.3558	79.24	0.07548		0.1440	1.262E-004	6.070	1.376
3	0.3GG	Oscillation Single Frequency (3)	175.1	8.991	37.02	1.000	338.350	7.498	2.216	0.4136	2.177	0.3527	79.24	0.07508		0.1440	1.256E-004	6.065	1.368
4	0.3GG	Oscillation Single Frequency (3)	178.1	11.99	37.02	1.000	339.189	7.479	2.205	0.4123	2.166	0.3509	79.22	0.07554		0.1440	1.253E-004	6.062	1.366
5	0.3GG	Oscillation Single Frequency (3)	181.1	14.99	37.02	1.000	339.958	7.463	2.195	0.4115	2.156	0.3494	79.20	0.07489		0.1440	1.250E-004	6.059	1.364
6	0.3GG	Oscillation Single Frequency (3)	184.1	17.99	37.02	1.000	340.650	7.450	2.187	0.4114	2.148	0.3481	79.16	0.07545		0.1440	1.248E-004	6.055	1.364
7	0.3GG	Oscillation Single Frequency (3)	187.1	20.99	37.02	1.000	341.133	7.438	2.180	0.4104	2.141	0.3470	79.15	0.07501		0.1440	1.246E-004	6.049	1.358
8	0.3GG	Oscillation Single Frequency (3)	190.1	23.99	37.02	1.000	341.446	7.434	2.177	0.4107	2.138	0.3465	79.13	0.07509		0.1440	1.246E-004	6.046	1.354
9	0.3GG	Oscillation Single Frequency (3)	193.1	26.99	37.02	1.000	341.687	7.432	2.175	0.4114	2.136	0.3462	79.10	0.07449		0.1440	1.245E-004	6.043	1.347
10	0.3GG	Oscillation Single Frequency (3)	196.1	29.99	37.02	1.000	342.256	7.421	2.168	0.4111	2.129	0.3451	79.07	0.07448		0.1440	1.243E-004	6.042	1.347
