# Supplementary material for: Gellan gum-based granular gels as suspension media for biofabrication
Source: PLoS One. 2024 Nov 27;19(11):e0312726. doi: 10.1371/journal.pone.0312726 (PMC11602023; doi:10.1371/journal.pone.0312726)
Supplement: S2 Data — (ZIP) [file pone.0312726.s004.zip › Figure 2 data/37oC test/10Pa c.csv]

Point Index	Sample Description	Action Name	Time (sequence)(s)	Time (action)(s)	Temperature(°C)	Frequency(Hz)	Complex shear strain(%)	Complex shear stress(Pa)	Shear modulus (complex component)(Pa)	Shear modulus (elastic component)(Pa)	Shear modulus (viscous component)(Pa)	Shear viscosity (complex component)(Pa s)	Phase angle(°)	Normal force(N)	First normal stress difference(Pa)	Gap(mm)	Torque(N m)	Absolute position(rad)	Harmonic distortion(%)	Point Notes
1	0.3GG	Oscillation Single Frequency (5)	229.1	2.992	37.01	1.000	341.902	7.563	2.212	0.4475	2.166	0.3521	78.33	0.07477		0.1440	1.267E-004	6.127	3.646	K004
2	0.3GG	Oscillation Single Frequency (5)	232.1	5.991	37.01	1.000	342.072	7.439	2.175	0.4149	2.135	0.3461	79.00	0.07430		0.1440	1.246E-004	6.125	1.325
3	0.3GG	Oscillation Single Frequency (5)	235.1	8.991	37.01	1.000	342.424	7.427	2.169	0.4134	2.129	0.3452	79.01	0.07460		0.1440	1.244E-004	6.121	1.327
4	0.3GG	Oscillation Single Frequency (5)	238.1	11.99	37.01	1.000	342.572	7.429	2.169	0.4147	2.129	0.3452	78.98	0.07482		0.1440	1.245E-004	6.116	1.331
5	0.3GG	Oscillation Single Frequency (5)	241.1	14.99	37.01	1.000	342.783	7.433	2.168	0.4166	2.128	0.3451	78.92	0.07447		0.1440	1.245E-004	6.111	1.338
6	0.3GG	Oscillation Single Frequency (5)	244.1	17.99	37.01	1.000	342.909	7.434	2.168	0.4175	2.127	0.3450	78.90	0.07362		0.1440	1.246E-004	6.107	1.343
7	0.3GG	Oscillation Single Frequency (5)	247.1	20.99	37.01	1.000	343.070	7.434	2.167	0.4182	2.126	0.3449	78.87	0.07478		0.1440	1.246E-004	6.103	1.343
8	0.3GG	Oscillation Single Frequency (5)	250.1	23.99	37.01	1.000	343.421	7.426	2.162	0.4178	2.122	0.3442	78.86	0.07459		0.1440	1.244E-004	6.099	1.341
9	0.3GG	Oscillation Single Frequency (5)	253.1	26.99	37.01	1.000	343.655	7.422	2.160	0.4179	2.119	0.3437	78.84	0.07489		0.1440	1.244E-004	6.096	1.341
10	0.3GG	Oscillation Single Frequency (5)	256.1	29.99	37.01	1.000	343.785	7.424	2.159	0.4189	2.118	0.3437	78.81	0.07433		0.1440	1.244E-004	6.093	1.341
