# Supplementary material for: Gellan gum-based granular gels as suspension media for biofabrication
Source: PLoS One. 2024 Nov 27;19(11):e0312726. doi: 10.1371/journal.pone.0312726 (PMC11602023; doi:10.1371/journal.pone.0312726)
Supplement: S2 Data — (ZIP) [file pone.0312726.s004.zip › Figure 2 data/37oC test/10Pa d.csv]

Point Index	Sample Description	Action Name	Time (sequence)(s)	Time (action)(s)	Temperature(°C)	Frequency(Hz)	Complex shear strain(%)	Complex shear stress(Pa)	Shear modulus (complex component)(Pa)	Shear modulus (elastic component)(Pa)	Shear modulus (viscous component)(Pa)	Shear viscosity (complex component)(Pa s)	Phase angle(°)	Normal force(N)	First normal stress difference(Pa)	Gap(mm)	Torque(N m)	Absolute position(rad)	Harmonic distortion(%)	Point Notes
1	0.3GG	Oscillation Single Frequency (7)	289.1	2.992	37.01	1.000	342.953	7.566	2.206	0.4529	2.159	0.3511	78.15	0.07442		0.1440	1.268E-004	6.179	3.722	K004
2	0.3GG	Oscillation Single Frequency (7)	292.1	5.991	37.01	1.000	343.164	7.441	2.168	0.4205	2.127	0.3451	78.82	0.07482		0.1440	1.247E-004	6.174	1.314
3	0.3GG	Oscillation Single Frequency (7)	295.1	8.991	37.01	1.000	343.297	7.437	2.166	0.4201	2.125	0.3448	78.82	0.07464		0.1440	1.246E-004	6.172	1.325
4	0.3GG	Oscillation Single Frequency (7)	298.1	11.99	37.01	1.000	343.383	7.438	2.166	0.4208	2.125	0.3447	78.80	0.07420		0.1440	1.246E-004	6.168	1.332
5	0.3GG	Oscillation Single Frequency (7)	301.1	14.99	37.01	1.000	343.542	7.439	2.165	0.4218	2.124	0.3446	78.77	0.07370		0.1440	1.246E-004	6.163	1.338
6	0.3GG	Oscillation Single Frequency (7)	304.1	17.99	37.01	1.000	343.546	7.441	2.166	0.4224	2.124	0.3447	78.76	0.07356		0.1440	1.247E-004	6.160	1.336
7	0.3GG	Oscillation Single Frequency (7)	307.1	20.99	37.01	1.000	343.549	7.446	2.167	0.4237	2.126	0.3450	78.73	0.07407		0.1440	1.248E-004	6.156	1.337
8	0.3GG	Oscillation Single Frequency (7)	310.1	23.99	37.01	1.000	343.672	7.444	2.166	0.4237	2.124	0.3447	78.72	0.07412		0.1440	1.247E-004	6.150	1.341
9	0.3GG	Oscillation Single Frequency (7)	313.1	26.99	37.00	1.000	343.698	7.443	2.166	0.4236	2.124	0.3447	78.72	0.07332		0.1440	1.247E-004	6.145	1.341
10	0.3GG	Oscillation Single Frequency (7)	316.1	29.99	37.00	1.000	343.918	7.440	2.163	0.4238	2.121	0.3443	78.70	0.07306		0.1440	1.247E-004	6.143	1.336
