# Supplementary material for: Gellan gum-based granular gels as suspension media for biofabrication
Source: PLoS One. 2024 Nov 27;19(11):e0312726. doi: 10.1371/journal.pone.0312726 (PMC11602023; doi:10.1371/journal.pone.0312726)
Supplement: S2 Data — (ZIP) [file pone.0312726.s004.zip › Figure 2 data/stress amplitude sweep 20oC 1.csv]

Point Index	Sample Description	Action Name	Time (sequence)(s)	Time (action)(s)	Temperature(°C)	Frequency(Hz)	Complex shear strain(%)	Complex shear stress(Pa)	Shear modulus (complex component)(Pa)	Shear modulus (elastic component)(Pa)	Shear modulus (viscous component)(Pa)	Shear viscosity (complex component)(Pa s)	Phase angle(°)	Normal force(N)	First normal stress difference(Pa)	Gap(mm)	Torque(N m)	Absolute position(rad)	Harmonic distortion(%)	Point Notes
1	0.3 gg	Oscillation amplitude table	426.1	20.00	19.75	1.000	4.35286E-003	0.01010	232.1	230.8	24.71	36.94	6.11	0.1244		0.1440	1.693E-007	1.893	1.259
2	0.3 gg	Oscillation amplitude table	446.1	40.02	19.78	1.000	4.84736E-003	0.01134	233.9	232.6	24.26	37.22	5.95	0.1247		0.1440	1.899E-007	1.893	1.371
3	0.3 gg	Oscillation amplitude table	466.1	60.03	19.81	1.000	5.41048E-003	0.01272	235.1	233.9	23.17	37.41	5.66	0.1248		0.1440	2.131E-007	1.893	1.969
4	0.3 gg	Oscillation amplitude table	486.1	80.05	19.85	1.000	6.04893E-003	0.01427	235.9	234.8	22.63	37.55	5.51	0.1253		0.1440	2.391E-007	1.893	0.8910
5	0.3 gg	Oscillation amplitude table	506.1	100.1	19.87	1.000	6.80701E-003	0.01601	235.2	234.2	22.49	37.44	5.49	0.1263		0.1440	2.683E-007	1.893	0.7173
6	0.3 gg	Oscillation amplitude table	526.2	120.1	19.90	1.000	7.57606E-003	0.01796	237.1	236.2	21.40	37.74	5.18	0.1260		0.1440	3.010E-007	1.893	0.9460
7	0.3 gg	Oscillation amplitude table	546.2	140.1	19.91	1.000	8.52515E-003	0.02016	236.4	235.4	21.71	37.63	5.27	0.1271		0.1440	3.377E-007	1.893	0.5726
8	0.3 gg	Oscillation amplitude table	566.2	160.1	19.93	1.000	9.49629E-003	0.02262	238.1	237.2	21.24	37.90	5.12	0.1279		0.1440	3.789E-007	1.893	0.7856
9	0.3 gg	Oscillation amplitude table	586.2	180.1	19.93	1.000	0.0106847	0.02538	237.5	236.6	21.09	37.80	5.09	0.1279		0.1440	4.252E-007	1.893	1.028
10	0.3 gg	Oscillation amplitude table	606.2	200.1	19.94	1.000	0.0119632	0.02847	238.0	237.1	21.00	37.88	5.06	0.1278		0.1440	4.770E-007	1.893	0.6375
11	0.3 gg	Oscillation amplitude table	626.2	220.1	19.94	1.000	0.0134075	0.03195	238.3	237.3	21.18	37.92	5.10	0.1284		0.1440	5.352E-007	1.893	0.6251
12	0.3 gg	Oscillation amplitude table	646.2	240.1	19.95	1.000	0.0150244	0.03584	238.6	237.6	21.58	37.97	5.19	0.1286		0.1440	6.005E-007	1.893	0.3309
13	0.3 gg	Oscillation amplitude table	666.2	260.1	19.95	1.000	0.0167804	0.04021	239.7	238.8	20.39	38.14	4.88	0.1292		0.1440	6.738E-007	1.893	0.6310
14	0.3 gg	Oscillation amplitude table	686.2	280.2	19.96	1.000	0.0190806	0.04513	236.5	235.3	24.27	37.64	5.89	0.1296		0.1440	7.561E-007	1.893	1.735
15	0.3 gg	Oscillation amplitude table	706.3	300.2	19.96	1.000	0.0212924	0.05063	237.8	236.8	21.36	37.85	5.15	0.1295		0.1440	8.483E-007	1.893	0.4029
16	0.3 gg	Oscillation amplitude table	726.3	320.2	19.97	1.000	0.0240055	0.05681	236.7	235.6	22.44	37.67	5.44	0.1299		0.1440	9.519E-007	1.893	0.2779
17	0.3 gg	Oscillation amplitude table	746.3	340.2	19.97	1.000	0.0268343	0.06374	237.5	236.5	21.70	37.81	5.24	0.1295		0.1440	1.068E-006	1.893	0.2734
18	0.3 gg	Oscillation amplitude table	766.3	360.2	19.98	1.000	0.0300704	0.07152	237.8	236.8	21.79	37.85	5.26	0.1309		0.1440	1.198E-006	1.893	0.2773
19	0.3 gg	Oscillation amplitude table	786.3	380.2	19.98	1.000	0.0337049	0.08024	238.1	237.1	21.85	37.89	5.27	0.1301		0.1440	1.345E-006	1.893	0.2110
20	0.3 gg	Oscillation amplitude table	806.3	400.2	19.98	1.000	0.0377786	0.09003	238.3	237.3	21.96	37.93	5.29	0.1318		0.1440	1.509E-006	1.893	0.1750
21	0.3 gg	Oscillation amplitude table	826.3	420.2	19.98	1.000	0.0423850	0.1010	238.3	237.3	21.74	37.93	5.23	0.1317		0.1440	1.693E-006	1.893	0.2792
22	0.3 gg	Oscillation amplitude table	846.3	440.2	19.99	1.000	0.0475998	0.1133	238.1	237.1	21.82	37.90	5.26	0.1323		0.1440	1.899E-006	1.893	0.2337
23	0.3 gg	Oscillation amplitude table	866.4	460.3	19.99	1.000	0.0534289	0.1272	238.0	237.0	21.88	37.88	5.27	0.1332		0.1440	2.131E-006	1.893	0.1992
24	0.3 gg	Oscillation amplitude table	886.4	480.3	19.99	1.000	0.0599991	0.1427	237.8	236.8	21.87	37.85	5.28	0.1326		0.1440	2.391E-006	1.893	0.3427
25	0.3 gg	Oscillation amplitude table	906.4	500.3	19.99	1.000	0.0674510	0.1601	237.4	236.4	22.02	37.78	5.32	0.1340		0.1440	2.683E-006	1.893	0.2284
26	0.3 gg	Oscillation amplitude table	926.4	520.3	19.98	1.000	0.0758492	0.1797	236.9	235.8	22.30	37.70	5.40	0.1332		0.1440	3.010E-006	1.893	0.2829
27	0.3 gg	Oscillation amplitude table	946.4	540.3	19.98	1.000	0.0853225	0.2016	236.3	235.1	22.90	37.60	5.56	0.1345		0.1440	3.377E-006	1.893	0.3038
28	0.3 gg	Oscillation amplitude table	966.4	560.3	19.98	1.000	0.0961000	0.2262	235.4	234.2	23.13	37.46	5.64	0.1346		0.1440	3.790E-006	1.893	0.3890
29	0.3 gg	Oscillation amplitude table	986.4	580.3	19.97	1.000	0.108278	0.2538	234.4	233.2	23.58	37.30	5.77	0.1348		0.1440	4.252E-006	1.893	0.4087
30	0.3 gg	Oscillation amplitude table	1.006E+003	600.3	19.97	1.000	0.122207	0.2848	233.0	231.7	24.39	37.09	6.01	0.1346		0.1440	4.771E-006	1.893	0.5006
31	0.3 gg	Oscillation amplitude table	1.026E+003	620.4	19.98	1.000	0.138346	0.3195	231.0	229.6	25.50	36.76	6.34	0.1349		0.1440	5.354E-006	1.893	0.5562
32	0.3 gg	Oscillation amplitude table	1.046E+003	640.4	19.98	1.000	0.156570	0.3586	229.0	227.4	26.69	36.45	6.69	0.1344		0.1440	6.008E-006	1.893	0.6653
33	0.3 gg	Oscillation amplitude table	1.066E+003	660.4	19.99	1.000	0.178775	0.4024	225.1	223.0	30.54	35.82	7.80	0.1355		0.1440	6.742E-006	1.893	0.8011
34	0.3 gg	Oscillation amplitude table	1.086E+003	680.4	19.99	1.000	0.203238	0.4515	222.2	219.8	32.23	35.36	8.34	0.1367		0.1440	7.565E-006	1.893	0.9480
35	0.3 gg	Oscillation amplitude table	1.106E+003	700.4	19.99	1.000	0.231643	0.5067	218.7	216.0	34.73	34.81	9.14	0.1368		0.1440	8.490E-006	1.893	0.9335
36	0.3 gg	Oscillation amplitude table	1.127E+003	720.4	19.99	1.000	0.265085	0.5686	214.5	211.1	37.83	34.14	10.16	0.1381		0.1440	9.527E-006	1.893	1.187
37	0.3 gg	Oscillation amplitude table	1.147E+003	740.4	19.99	1.000	0.304673	0.6381	209.5	205.3	41.72	33.34	11.49	0.1384		0.1440	1.069E-005	1.893	1.476
38	0.3 gg	Oscillation amplitude table	1.167E+003	760.4	20.00	1.000	0.354367	0.7162	202.1	196.4	47.66	32.17	13.64	0.1393		0.1440	1.200E-005	1.893	2.033
39	0.3 gg	Oscillation amplitude table	1.187E+003	780.5	19.99	1.000	0.418642	0.8040	192.0	183.6	56.29	30.56	17.05	0.1395		0.1440	1.347E-005	1.893	3.018
40	0.3 gg	Oscillation amplitude table	1.207E+003	800.5	20.00	1.000	0.511109	0.9026	176.6	162.9	68.10	28.11	22.68	0.1414		0.1440	1.512E-005	1.893	5.066
41	0.3 gg	Oscillation amplitude table	1.227E+003	820.5	20.00	1.000	0.668678	1.014	151.6	129.0	79.67	24.13	31.71	0.1434		0.1440	1.698E-005	1.894	8.373
42	0.3 gg	Oscillation amplitude table	1.247E+003	840.5	20.00	1.000	0.929211	1.138	122.5	89.21	83.94	19.50	43.26	0.1443		0.1440	1.907E-005	1.895	8.805
43	0.3 gg	Oscillation amplitude table	1.267E+003	860.5	20.00	1.000	1.27954	1.277	99.78	58.42	80.89	15.88	54.16	0.1449		0.1440	2.139E-005	1.898	10.19
44	0.3 gg	Oscillation amplitude table	1.287E+003	880.5	20.00	1.000	1.81939	1.431	78.66	34.51	70.69	12.52	63.98	0.1473		0.1440	2.398E-005	1.903	10.96
45	0.3 gg	Oscillation amplitude table	1.307E+003	900.5	20.00	1.000	2.25413	1.519	67.38	24.45	62.79	10.72	68.72	0.1477		0.1440	2.545E-005	1.909	10.97
