# Supplementary material for: Gellan gum-based granular gels as suspension media for biofabrication
Source: PLoS One. 2024 Nov 27;19(11):e0312726. doi: 10.1371/journal.pone.0312726 (PMC11602023; doi:10.1371/journal.pone.0312726)
Supplement: S2 Data — (ZIP) [file pone.0312726.s004.zip › Figure 2 data/stress amplitude sweep 37oC 1.csv]

Point Index	Sample Description	Action Name	Time (sequence)(s)	Time (action)(s)	Temperature(°C)	Frequency(Hz)	Complex shear strain(%)	Complex shear stress(Pa)	Shear modulus (complex component)(Pa)	Shear modulus (elastic component)(Pa)	Shear modulus (viscous component)(Pa)	Shear viscosity (complex component)(Pa s)	Phase angle(°)	Normal force(N)	First normal stress difference(Pa)	Gap(mm)	Torque(N m)	Absolute position(rad)	Harmonic distortion(%)	Point Notes
1	0.3 gg	Oscillation amplitude table	240.9	20.00	37.32	1.000	6.86350E-003	0.01016	148.1	147.6	12.29	23.57	4.76	0.1704		0.1440	1.703E-007	1.883	1.462
2	0.3 gg	Oscillation amplitude table	261.0	40.02	37.29	1.000	7.63272E-003	0.01140	149.4	148.9	12.78	23.78	4.91	0.1684		0.1440	1.911E-007	1.883	0.6932
3	0.3 gg	Oscillation amplitude table	281.0	60.03	37.26	1.000	8.56499E-003	0.01279	149.4	148.8	12.78	23.78	4.91	0.1661		0.1440	2.144E-007	1.883	0.4820
4	0.3 gg	Oscillation amplitude table	301.0	80.04	37.22	1.000	9.58876E-003	0.01436	149.7	149.1	13.28	23.83	5.09	0.1640		0.1440	2.405E-007	1.883	0.4802
5	0.3 gg	Oscillation amplitude table	321.0	100.1	37.20	1.000	0.0107386	0.01611	150.0	149.4	13.34	23.87	5.10	0.1620		0.1440	2.699E-007	1.883	0.5882
6	0.3 gg	Oscillation amplitude table	341.0	120.1	37.16	1.000	0.0119886	0.01807	150.7	149.9	15.45	23.99	5.88	0.1604		0.1440	3.028E-007	1.883	1.768
7	0.3 gg	Oscillation amplitude table	361.0	140.1	37.14	1.000	0.0133788	0.02027	151.5	150.9	13.40	24.12	5.07	0.1577		0.1440	3.397E-007	1.883	0.3334
8	0.3 gg	Oscillation amplitude table	381.0	160.1	37.12	1.000	0.0149482	0.02275	152.2	151.5	13.73	24.22	5.18	0.1559		0.1440	3.811E-007	1.883	0.5335
9	0.3 gg	Oscillation amplitude table	401.0	180.1	37.10	1.000	0.0168500	0.02552	151.5	150.9	13.70	24.11	5.19	0.1535		0.1440	4.276E-007	1.883	0.3036
10	0.3 gg	Oscillation amplitude table	421.0	200.1	37.09	1.000	0.0188380	0.02864	152.0	151.3	14.50	24.19	5.47	0.1532		0.1440	4.798E-007	1.883	0.5404
11	0.3 gg	Oscillation amplitude table	441.1	220.1	37.08	1.000	0.0210696	0.03213	152.5	151.8	14.93	24.27	5.62	0.1524		0.1440	5.383E-007	1.883	0.4253
12	0.3 gg	Oscillation amplitude table	461.1	240.1	37.07	1.000	0.0236168	0.03605	152.6	151.8	15.49	24.29	5.82	0.1511		0.1440	6.040E-007	1.883	0.3063
13	0.3 gg	Oscillation amplitude table	481.1	260.1	37.07	1.000	0.0263860	0.04044	153.3	152.5	15.49	24.40	5.80	0.1503		0.1440	6.776E-007	1.883	0.4378
14	0.3 gg	Oscillation amplitude table	501.1	280.1	37.05	1.000	0.0295355	0.04538	153.6	152.8	15.68	24.45	5.86	0.1490		0.1440	7.603E-007	1.883	0.3060
15	0.3 gg	Oscillation amplitude table	521.1	300.1	37.05	1.000	0.0332042	0.05092	153.3	152.5	16.04	24.40	6.00	0.1483		0.1440	8.531E-007	1.883	0.4325
16	0.3 gg	Oscillation amplitude table	541.1	320.2	37.04	1.000	0.0370680	0.05712	154.1	153.2	16.33	24.53	6.08	0.1480		0.1440	9.571E-007	1.883	0.2994
17	0.3 gg	Oscillation amplitude table	561.1	340.2	37.03	1.000	0.0415653	0.06409	154.2	153.3	16.55	24.54	6.16	0.1469		0.1440	1.074E-006	1.883	0.2498
18	0.3 gg	Oscillation amplitude table	581.1	360.2	37.02	1.000	0.0464515	0.07191	154.8	153.9	16.58	24.64	6.15	0.1467		0.1440	1.205E-006	1.883	0.1662
19	0.3 gg	Oscillation amplitude table	601.1	380.2	37.02	1.000	0.0521398	0.08068	154.7	153.8	17.16	24.63	6.37	0.1452		0.1440	1.352E-006	1.883	0.2583
20	0.3 gg	Oscillation amplitude table	621.2	400.2	37.02	1.000	0.0584573	0.09053	154.9	153.8	17.75	24.65	6.58	0.1450		0.1440	1.517E-006	1.883	0.2981
21	0.3 gg	Oscillation amplitude table	641.2	420.2	37.02	1.000	0.0656614	0.1016	154.7	153.7	17.51	24.62	6.50	0.1437		0.1440	1.702E-006	1.883	0.2910
22	0.3 gg	Oscillation amplitude table	661.2	440.2	37.02	1.000	0.0737664	0.1140	154.5	153.5	17.84	24.59	6.63	0.1424		0.1440	1.910E-006	1.883	0.3506
23	0.3 gg	Oscillation amplitude table	681.2	460.3	37.02	1.000	0.0836961	0.1279	152.8	151.7	18.17	24.32	6.83	0.1434		0.1440	2.143E-006	1.883	0.4328
24	0.3 gg	Oscillation amplitude table	701.2	480.3	37.02	1.000	0.0940894	0.1435	152.5	151.4	18.50	24.28	6.97	0.1426		0.1440	2.405E-006	1.883	0.3705
25	0.3 gg	Oscillation amplitude table	721.2	500.3	37.02	1.000	0.106068	0.1610	151.8	150.6	18.86	24.16	7.14	0.1414		0.1440	2.698E-006	1.883	0.4492
26	0.3 gg	Oscillation amplitude table	741.2	520.3	37.02	1.000	0.119754	0.1807	150.9	149.6	19.42	24.01	7.39	0.1410		0.1440	3.028E-006	1.883	0.4360
27	0.3 gg	Oscillation amplitude table	761.2	540.3	37.02	1.000	0.135730	0.2028	149.4	148.1	19.64	23.78	7.56	0.1416		0.1440	3.398E-006	1.883	0.5351
28	0.3 gg	Oscillation amplitude table	781.3	560.3	37.02	1.000	0.155099	0.2276	146.7	145.3	20.78	23.35	8.14	0.1413		0.1440	3.813E-006	1.883	0.7182
29	0.3 gg	Oscillation amplitude table	801.3	580.3	37.03	1.000	0.176537	0.2554	144.7	143.0	21.61	23.03	8.59	0.1412		0.1440	4.279E-006	1.883	0.8601
30	0.3 gg	Oscillation amplitude table	821.3	600.3	37.02	1.000	0.203243	0.2867	141.0	139.1	23.27	22.45	9.50	0.1397		0.1440	4.803E-006	1.883	1.130
31	0.3 gg	Oscillation amplitude table	841.3	620.3	37.02	1.000	0.235921	0.3218	136.4	134.2	24.35	21.71	10.28	0.1387		0.1440	5.392E-006	1.883	1.422
32	0.3 gg	Oscillation amplitude table	861.3	640.4	37.01	1.000	0.276301	0.3613	130.8	128.2	25.91	20.81	11.43	0.1399		0.1440	6.054E-006	1.883	1.724
33	0.3 gg	Oscillation amplitude table	881.3	660.4	37.02	1.000	0.327655	0.4058	123.9	120.7	27.80	19.71	12.97	0.1390		0.1440	6.799E-006	1.883	2.054
34	0.3 gg	Oscillation amplitude table	901.3	680.4	37.01	1.000	0.391089	0.4558	116.5	112.6	29.94	18.55	14.89	0.1401		0.1440	7.637E-006	1.884	2.548
35	0.3 gg	Oscillation amplitude table	921.3	700.4	37.01	1.000	0.468618	0.5119	109.2	104.1	33.22	17.39	17.71	0.1405		0.1440	8.578E-006	1.884	3.298
36	0.3 gg	Oscillation amplitude table	941.4	720.4	37.01	1.000	0.572592	0.5751	100.4	92.84	38.31	15.98	22.43	0.1411		0.1440	9.635E-006	1.884	4.642
37	0.3 gg	Oscillation amplitude table	961.4	740.4	37.01	1.000	0.754866	0.6466	85.65	73.75	43.55	13.63	30.56	0.1414		0.1440	1.083E-005	1.884	8.041
38	0.3 gg	Oscillation amplitude table	981.4	760.4	37.01	1.000	1.10731	0.7273	65.68	48.18	44.64	10.45	42.82	0.1416		0.1440	1.219E-005	1.885	10.36
39	0.3 gg	Oscillation amplitude table	1.001E+003	780.5	37.01	1.000	1.67314	0.8167	48.81	27.95	40.02	7.769	55.07	0.1443		0.1440	1.368E-005	1.885	11.97
40	0.3 gg	Oscillation amplitude table	1.021E+003	800.5	37.01	1.000	2.46393	0.9147	37.12	15.69	33.65	5.909	65.00	0.1442		0.1440	1.533E-005	1.886	11.80
41	0.3 gg	Oscillation amplitude table	1.041E+003	820.5	37.01	1.000	3.44016	1.024	29.76	9.701	28.14	4.737	70.98	0.1457		0.1440	1.716E-005	1.887	11.40
42	0.3 gg	Oscillation amplitude table	1.061E+003	840.5	37.02	1.000	4.61862	1.146	24.81	6.445	23.96	3.948	74.94	0.1472		0.1440	1.920E-005	1.888	10.42
43	0.3 gg	Oscillation amplitude table	1.081E+003	860.5	37.02	1.000	6.10217	1.281	21.00	4.394	20.54	3.342	77.92	0.1491		0.1440	2.147E-005	1.890	9.548
44	0.3 gg	Oscillation amplitude table	1.101E+003	880.5	37.02	1.000	8.02748	1.434	17.87	3.198	17.58	2.844	79.69	0.1503		0.1440	2.403E-005	1.892	9.015
45	0.3 gg	Oscillation amplitude table	1.121E+003	900.5	37.02	1.000	9.35480	1.521	16.26	2.685	16.03	2.587	80.49	0.1519		0.1440	2.548E-005	1.893	8.353
