# Supplementary material for: Gellan gum-based granular gels as suspension media for biofabrication
Source: PLoS One. 2024 Nov 27;19(11):e0312726. doi: 10.1371/journal.pone.0312726 (PMC11602023; doi:10.1371/journal.pone.0312726)
Supplement: S3 Data — (ZIP) [file pone.0312726.s005.zip]

Archive with 49 entries (48 files):
- Figure 3 data/Filament printing/
- Figure 3 data/Filament printing/1.jpg
- Figure 3 data/Filament printing/10.jpg
- Figure 3 data/Filament printing/10mms-1 air. 60kpa 5um scale bar.png
- Figure 3 data/Filament printing/10mms-1 GG 60kpa 5um scale bar.png
- Figure 3 data/Filament printing/10mms-1,GG,100kPa, 25G straight 5um scale bar.png
- Figure 3 data/Filament printing/11.jpg
- Figure 3 data/Filament printing/12.jpg
- Figure 3 data/Filament printing/13.jpg
- Figure 3 data/Filament printing/14.jpg
- Figure 3 data/Filament printing/15.jpg
- Figure 3 data/Filament printing/16.jpg
- Figure 3 data/Filament printing/17.jpg
- Figure 3 data/Filament printing/18.jpg
- Figure 3 data/Filament printing/19.jpg
- Figure 3 data/Filament printing/2.jpg
- Figure 3 data/Filament printing/20.jpg
- Figure 3 data/Filament printing/20mms-1,GG,100kPa, 25G straight 5um scale bar.png
- Figure 3 data/Filament printing/21.jpg
- Figure 3 data/Filament printing/22.jpg
- Figure 3 data/Filament printing/23.jpg
- Figure 3 data/Filament printing/24.jpg
- Figure 3 data/Filament printing/25.jpg
- Figure 3 data/Filament printing/26.jpg
- Figure 3 data/Filament printing/27.jpg
- Figure 3 data/Filament printing/28.jpg
- Figure 3 data/Filament printing/29.jpg
- Figure 3 data/Filament printing/2mms-1 air. 60kpa 5um scale bar.png
- Figure 3 data/Filament printing/2mms-1 GG 60kpa 5um scale bar.png
- Figure 3 data/Filament printing/3.jpg
- Figure 3 data/Filament printing/30.jpg
- Figure 3 data/Filament printing/31.jpg
- Figure 3 data/Filament printing/32.jpg
- Figure 3 data/Filament printing/4.jpg
- Figure 3 data/Filament printing/40mms-1 air. 60kpa 5um scale bar.png
- Figure 3 data/Filament printing/40mms-1 GG 60kpa 5um scale bar.png
- Figure 3 data/Filament printing/40mms-1,GG,100kPa, 25G straight 5um scale bar.png
- Figure 3 data/Filament printing/40mms-1,GG,100kPa, 25G tapered, 5um scale bar.png
- Figure 3 data/Filament printing/5.jpg
- Figure 3 data/Filament printing/5mms-1 air. 60kpa 5um scale bar.png
- Figure 3 data/Filament printing/5mms-1 GG 60kpa 5um scale bar.png
- Figure 3 data/Filament printing/6.jpg
- Figure 3 data/Filament printing/60mms-1 GG 60kpa 5um scale bar.png
- Figure 3 data/Filament printing/7.jpg
- Figure 3 data/Filament printing/8.jpg
- Figure 3 data/Filament printing/9.jpg
- Figure 3 data/Filament printing/extruded ink mass in air v bath.opju
- Figure 3 data/Filament printing/fialment diameter.xlsx
- Figure 3 data/Filament printing/filament diameter TCPs vs GG.opju
