# Supplementary material for: Gellan gum-based granular gels as suspension media for biofabrication
Source: PLoS One. 2024 Nov 27;19(11):e0312726. doi: 10.1371/journal.pone.0312726 (PMC11602023; doi:10.1371/journal.pone.0312726)
Supplement: S3 Data — (ZIP) [file pone.0312726.s005.zip › Figure 3 data/Filament printing/fialment diameter.xlsx]

## Sheet: Sheet1
Filament diamater (mm)
TCP					GGSM
2	5	10			2	5	10	40	60
0.769	0.486	0.316			1.031	0.554	0.543	0.177	0.218
0.77	0.487	0.316			0.819	0.541	0.417	0.224	0.231
0.802	0.486	0.317			0.895	0.652	0.449	0.159	0.176
0.802	0.486	0.316			0.925	0.496	0.437	0.181	0.207
0.738	0.453	0.316			0.918	0.647	0.454	0.238	0.142
0.833	0.487	0.317			0.85	0.718	0.425	0.191	0.172
0.834	0.487	0.317			0.844	0.508	0.59	0.256	0.176
0.802	0.417	0.289			0.879	0.654	0.412	0.177	0.124
0.834	0.521	0.316			0.768	0.639	0.568	0.181	0.142
0.802	0.521	0.289			0.745	0.572	0.555	0.207	0.138
0.7986	0.4831	0.3109	#DIV/0!	#DIV/0!	0.8674	0.5981	0.485	0.1991	0.1726
0.0318022	0.0302194	0.0115513	#DIV/0!	#DIV/0!	0.0827274	0.0737103	0.0701522	0.0311607	0.0366824
