# Supplementary material for: Gellan gum-based granular gels as suspension media for biofabrication
Source: PLoS One. 2024 Nov 27;19(11):e0312726. doi: 10.1371/journal.pone.0312726 (PMC11602023; doi:10.1371/journal.pone.0312726)
Supplement: S4 Data — (ZIP) [file pone.0312726.s006.zip]

Archive with 1 entries (1 files):
- Figure 6 data/compression testing gelma vs gelma+GG.xlsx
