# Supplementary material for: Gellan gum-based granular gels as suspension media for biofabrication
Source: PLoS One. 2024 Nov 27;19(11):e0312726. doi: 10.1371/journal.pone.0312726 (PMC11602023; doi:10.1371/journal.pone.0312726)
Supplement: S4 Data — (ZIP) [file pone.0312726.s006.zip › Figure 6 data/compression testing gelma vs gelma+GG.xlsx]

## Sheet: Sheet1
Gel Preparation	GelMA Concn	LAP Concn	xlink time (mins)	E (kPa)					Average	Stdeva
chemical crosslinking	10	0.1	10	9.352	8.641	8.697	9.801	10.18	9.3342	0.674564
fm2021 hi dof	7.5	0.1	10	3.098	2.271	3.4	3.001	2.394	2.8328	0.481794
	5	0.1	10	0.8485	0.9568	0.7542	1.007	0.7733	0.86796	0.111249
chemical + 0.3GG	10	0.1	10	17.49	15.88	15.86	20.15	17.9	17.456	1.76684
fm2021 hi dof	7.5	0.1	10	6.159	6.407	6.067	6.682	6.376	6.3382	0.239803
	5	0.1	10	2.273	2.004	1.692	1.882	1.717	1.9136	0.237748
